# Supplementary material for: Nomenclature and typification of Polygala nicaeensis (Polygalaceae) and its infraspecific taxa
Source: PhytoKeys. 2026 Feb 2;270:165–89. doi: 10.3897/phytokeys.270.174954 (PMC12887582; doi:10.3897/phytokeys.270.174954)
Supplement: XML Treatment for Polygala caesalpini [file phytokeys.270.174954-treatment1.xml]

<!DOCTYPE tp:taxon-treatment
  PUBLIC "-//TaxonX//DTD Taxonomic Treatment Publishing DTD v0 20100105//EN" "tax-treatment-NSO.dtd">
<tp:taxon-treatment xmlns:tp="http://www.plazi.org/taxpub"><tp:treatment-meta><kwd-group><label>Taxon classification</label><kwd>
                <named-content content-type="kingdom">Plantae</named-content>
              </kwd><kwd>
                <named-content content-type="order">Fabales</named-content>
              </kwd><kwd>
                <named-content content-type="family">Polygalaceae</named-content>
              </kwd></kwd-group><mixed-citation publication-type="journal"><person-group><name><surname>Manconi</surname><given-names>Francesca</given-names></name><name><surname>Peruzzi</surname><given-names>Lorenzo</given-names></name></person-group><article-title>Nomenclature and typification of <italic><tp:taxon-name><tp:taxon-name-part taxon-name-part-type="genus" reg="Polygala">Polygala</tp:taxon-name-part> <tp:taxon-name-part taxon-name-part-type="species" reg="nicaeensis">nicaeensis</tp:taxon-name-part></tp:taxon-name></italic> (<tp:taxon-name><tp:taxon-name-part taxon-name-part-type="family" reg="Polygalaceae">Polygalaceae</tp:taxon-name-part></tp:taxon-name>) and its infraspecific taxa</article-title><source>PhytoKeys</source><day>02</day><month>02</month><year>2026</year><volume>270</volume><fpage>165</fpage><lpage>189</lpage><pub-id pub-id-type="doi">10.3897/phytokeys.270.174954</pub-id></mixed-citation></tp:treatment-meta><tp:nomenclature><tp:taxon-name><object-id xmlns:xlink="http://www.w3.org/1999/xlink" content-type="arpha" xlink:type="simple">DB1EAD83-C14D-59DF-A84D-76E36C9A4564</object-id>
                    		<tp:taxon-name-part taxon-name-part-type="genus" reg="Polygala">Polygala</tp:taxon-name-part> <tp:taxon-name-part taxon-name-part-type="species" reg="caesalpini">caesalpini</tp:taxon-name-part>
                    	</tp:taxon-name><tp:taxon-authority>Bubani, Fl. Pyren. 3: 283. 1901</tp:taxon-authority><xref ref-type="fig" rid="F1">Fig. 1</xref><tp:nomenclature-citation-list><tp:nomenclature-citation><tp:taxon-name><tp:taxon-name-part taxon-name-part-type="genus" reg="Polygala"/> <tp:taxon-name-part taxon-name-part-type="species" reg="nicaeensis"/></tp:taxon-name><comment> ≡ <tp:taxon-name><tp:taxon-name-part taxon-name-part-type="genus" reg="Polygala">Polygala</tp:taxon-name-part> <tp:taxon-name-part taxon-name-part-type="species" reg="nicaeensis">nicaeensis</tp:taxon-name-part></tp:taxon-name> subsp. <tp:taxon-name><tp:taxon-name-part taxon-name-part-type="genus" reg="Polygala"/><tp:taxon-name-part taxon-name-part-type="species">caesalpini</tp:taxon-name-part></tp:taxon-name> (Bubani) McNeill, Feddes Repert. 79: 32. 1968.</comment></tp:nomenclature-citation></tp:nomenclature-citation-list></tp:nomenclature><tp:treatment-sec sec-type="Type"><title>Type.</title><p>Spain. “in Pyren. Merid Catalan Humid. Ad Gerona”, 15 May 1851, <italic>P. Bubani</italic> s.n. (lectotype, designated here: UNIGE-HGE 036582!).</p><fig id="F1" position="float" orientation="portrait"><object-id xmlns:xlink="http://www.w3.org/1999/xlink" content-type="doi" xlink:type="simple">10.3897/phytokeys.270.174954.figure1</object-id><object-id xmlns:xlink="http://www.w3.org/1999/xlink" content-type="arpha" xlink:type="simple">35167995-CE4A-52FF-86CE-6B3870945E4D</object-id><label>Figure 1.</label><caption><p>Lectotype of <italic><tp:taxon-name><tp:taxon-name-part taxon-name-part-type="genus" reg="Polygala">Polygala</tp:taxon-name-part> <tp:taxon-name-part taxon-name-part-type="species" reg="caesalpini">caesalpini</tp:taxon-name-part></tp:taxon-name></italic> Bubani conserved in GE. Reproduced with the permission of the Herbarium of the University of Genova.</p></caption><graphic xmlns:xlink="http://www.w3.org/1999/xlink" xlink:href="phytokeys-270-165_article-174954__-g001.jpg" id="oo_1525373.jpg" position="float" orientation="portrait" xlink:type="simple"><uri content-type="original_file" xlink:type="simple">https://binary.pensoft.net/fig/1525373</uri></graphic></fig><p>In the protologue, <xref ref-type="bibr" rid="B6">Bubani (1901)</xref> mentions three syntypes: one specimen at page 175 of the Herbarium Cesalpino and two specimens collected by Bubani himself. The Herbarium of Andrea Cesalpino is preserved at FI! This specimen is very old and some parts are missing. According to <xref ref-type="bibr" rid="B36">Stafleu and Cowan (1976)</xref>, the collections by Bubani are conserved at GE. In this Herbarium, we traced the two specimens mentioned in the protologue (UNIGE-HGE 036582!, UNIGE-HGE 036583!), one collected in Gerona and the other “supra Salsona”, each bearing three individuals. The specimen from Girona, more complete and better conserved, is selected here as lectotype. All the three traced specimens match the protologue and correspond to the current application of the name as <italic><tp:taxon-name><tp:taxon-name-part taxon-name-part-type="genus" reg="Polygala">P.</tp:taxon-name-part> <tp:taxon-name-part taxon-name-part-type="species" reg="nicaeensis">nicaeensis</tp:taxon-name-part></tp:taxon-name></italic> subsp. <tp:taxon-name><tp:taxon-name-part taxon-name-part-type="genus" reg="Polygala"/><tp:taxon-name-part taxon-name-part-type="species">caesalpini</tp:taxon-name-part></tp:taxon-name> (<xref ref-type="bibr" rid="B11">Heywood 1968</xref>; <xref ref-type="bibr" rid="B20">McNeill 1968</xref>). <xref ref-type="bibr" rid="B22">Paiva (2007)</xref> accepts the name <italic><tp:taxon-name><tp:taxon-name-part taxon-name-part-type="genus" reg="Polygala">P.</tp:taxon-name-part> <tp:taxon-name-part taxon-name-part-type="species" reg="nicaeensis">nicaeensis</tp:taxon-name-part></tp:taxon-name></italic> subsp. <tp:taxon-name><tp:taxon-name-part taxon-name-part-type="genus" reg="Polygala"/><tp:taxon-name-part taxon-name-part-type="species">gerundensis</tp:taxon-name-part></tp:taxon-name> (O.Bolòs &amp; Vigo) Á.M.Hern. for this subspecies; however, it is a later heterotypic synonym (see below).</p></tp:treatment-sec><ref-list><ref id="B6"><mixed-citation xmlns:xlink="http://www.w3.org/1999/xlink" xlink:type="simple">Bubani P (1901) Flora Pyrenaea per ordines naturales gradatim digesta 3. Hoepli, Milano.</mixed-citation></ref><ref id="B36"><mixed-citation xmlns:xlink="http://www.w3.org/1999/xlink" xlink:type="simple">Stafleu FA, Cowan RS (1976) Taxonomic literature: A selective guide to botanical publications and collections with dates, commentaries and types Volume I A-G: Vol. v.1 (1976) [Authors A-G]. Scheltema &amp; Holkema, Utrecht Bohn. <ext-link xlink:href="10.5962/bhl.title.48631" ext-link-type="doi" xlink:type="simple">https://doi.org/10.5962/bhl.title.48631</ext-link></mixed-citation></ref><ref id="B11"><mixed-citation xmlns:xlink="http://www.w3.org/1999/xlink" xlink:type="simple">Heywood VH (1968) Flora Europaea Notulae Systematicae ad Floram Europaeam spectantes. Feddes Repertorium 79(1–2): 1–68. <ext-link xlink:href="10.1002/fedr.19680790102" ext-link-type="doi" xlink:type="simple">https://doi.org/10.1002/fedr.19680790102</ext-link></mixed-citation></ref><ref id="B20"><mixed-citation xmlns:xlink="http://www.w3.org/1999/xlink" xlink:type="simple">McNeill J (1968) <italic><tp:taxon-name><tp:taxon-name-part taxon-name-part-type="genus">Polygala</tp:taxon-name-part></tp:taxon-name></italic> L. In: Tutin TG, Heywood VH, Burges NA, Moore DM, Valentine DH, Walters SM, Webb DA (Eds) Flora Europaea 2. Cambridge University Press, 231–236.</mixed-citation></ref><ref id="B22"><mixed-citation xmlns:xlink="http://www.w3.org/1999/xlink" xlink:type="simple">Paiva J (2007) <italic><tp:taxon-name><tp:taxon-name-part taxon-name-part-type="genus">Polygala</tp:taxon-name-part></tp:taxon-name></italic> L. In: in: Castroviejo S, Devesa JA, Gonzalo R, Herrero A (Eds) Flora Iberica 15. CSIC, Real Jardín Botánico, Madrid, 418–442.</mixed-citation></ref></ref-list></tp:taxon-treatment>
