# Supplementary material for: Nomenclature and typification of Polygala nicaeensis (Polygalaceae) and its infraspecific taxa
Source: PhytoKeys. 2026 Feb 2;270:165–89. doi: 10.3897/phytokeys.270.174954 (PMC12887582; doi:10.3897/phytokeys.270.174954)
Supplement: XML Treatment for Polygala coursiereana [file phytokeys.270.174954-treatment3.xml]

<!DOCTYPE tp:taxon-treatment
  PUBLIC "-//TaxonX//DTD Taxonomic Treatment Publishing DTD v0 20100105//EN" "tax-treatment-NSO.dtd">
<tp:taxon-treatment xmlns:tp="http://www.plazi.org/taxpub"><tp:treatment-meta><kwd-group><label>Taxon classification</label><kwd>
                <named-content content-type="kingdom">Plantae</named-content>
              </kwd><kwd>
                <named-content content-type="order">Fabales</named-content>
              </kwd><kwd>
                <named-content content-type="family">Polygalaceae</named-content>
              </kwd></kwd-group><mixed-citation publication-type="journal"><person-group><name><surname>Manconi</surname><given-names>Francesca</given-names></name><name><surname>Peruzzi</surname><given-names>Lorenzo</given-names></name></person-group><article-title>Nomenclature and typification of <italic><tp:taxon-name><tp:taxon-name-part taxon-name-part-type="genus" reg="Polygala">Polygala</tp:taxon-name-part> <tp:taxon-name-part taxon-name-part-type="species" reg="nicaeensis">nicaeensis</tp:taxon-name-part></tp:taxon-name></italic> (<tp:taxon-name><tp:taxon-name-part taxon-name-part-type="family" reg="Polygalaceae">Polygalaceae</tp:taxon-name-part></tp:taxon-name>) and its infraspecific taxa</article-title><source>PhytoKeys</source><day>02</day><month>02</month><year>2026</year><volume>270</volume><fpage>165</fpage><lpage>189</lpage><pub-id pub-id-type="doi">10.3897/phytokeys.270.174954</pub-id></mixed-citation></tp:treatment-meta><tp:nomenclature><tp:taxon-name><object-id xmlns:xlink="http://www.w3.org/1999/xlink" content-type="arpha" xlink:type="simple">00DE292B-8550-5528-AC96-9ED9B7C6E376</object-id>
                    		<tp:taxon-name-part taxon-name-part-type="genus" reg="Polygala">Polygala</tp:taxon-name-part> <tp:taxon-name-part taxon-name-part-type="species" reg="coursiereana">coursiereana</tp:taxon-name-part>
                    	</tp:taxon-name><tp:taxon-authority>Pomel, Bull. Soc. Sci. Phys. Algérie 11(7): 211 1874</tp:taxon-authority><xref ref-type="fig" rid="F2">Fig. 2</xref><tp:nomenclature-citation-list><tp:nomenclature-citation><tp:taxon-name><tp:taxon-name-part taxon-name-part-type="genus" reg="Polygala"/> <tp:taxon-name-part taxon-name-part-type="species" reg="nicaeensis"/></tp:taxon-name><comment> ≡ <tp:taxon-name><tp:taxon-name-part taxon-name-part-type="genus" reg="Polygala">Polygala</tp:taxon-name-part> <tp:taxon-name-part taxon-name-part-type="species" reg="nicaeensis">nicaeensis</tp:taxon-name-part></tp:taxon-name> var. <tp:taxon-name><tp:taxon-name-part taxon-name-part-type="genus" reg="Polygala"/><tp:taxon-name-part taxon-name-part-type="species">coursiereana</tp:taxon-name-part></tp:taxon-name> (Pomel) Batt. in Batt. &amp; Trab., Fl. Algérie, 1: 106. 1888.</comment></tp:nomenclature-citation></tp:nomenclature-citation-list></tp:nomenclature><tp:treatment-sec sec-type="Type"><title>Type.</title><p>ALGERIA. “Fort de l’eau”, s.d., <italic>Coursière</italic> s.n. (lectotype, designated here: MPU005110!).</p><fig id="F2" position="float" orientation="portrait"><object-id xmlns:xlink="http://www.w3.org/1999/xlink" content-type="doi" xlink:type="simple">10.3897/phytokeys.270.174954.figure2</object-id><object-id xmlns:xlink="http://www.w3.org/1999/xlink" content-type="arpha" xlink:type="simple">F326C476-9BF4-5B6D-83E8-EA2B35733B93</object-id><label>Figure 2.</label><caption><p>Lectotype of <italic><tp:taxon-name><tp:taxon-name-part taxon-name-part-type="genus" reg="Polygala">Polygala</tp:taxon-name-part> <tp:taxon-name-part taxon-name-part-type="species" reg="coursiereana">coursiereana</tp:taxon-name-part></tp:taxon-name></italic> Pomel in MPU. Reproduced with the permission of the Université de Montpellier – MPU Herbarium.</p></caption><graphic xmlns:xlink="http://www.w3.org/1999/xlink" xlink:href="phytokeys-270-165_article-174954__-g002.jpg" id="oo_1525374.jpg" position="float" orientation="portrait" xlink:type="simple"><uri content-type="original_file" xlink:type="simple">https://binary.pensoft.net/fig/1525374</uri></graphic></fig><p>In the prologue, <xref ref-type="bibr" rid="B30">Pomel (1874)</xref> only mentions “<italic>Fort de l’eau</italic>” as place of collection. After searching for specimens in the various herbaria cited in <xref ref-type="bibr" rid="B38">Stafleu and Cowan (1983)</xref>, we found a specimen in the Herbarium Pomel at MPU and collected by Coursière, which is original material, suitable for lectotypification. The specimen is in good conservation condition and a fruit, the wings and some corollas are clearly visible. The lectotype matches the protologue. Based on the morphological features of the lectotype, <italic><tp:taxon-name><tp:taxon-name-part taxon-name-part-type="genus" reg="Polygala">P.</tp:taxon-name-part> <tp:taxon-name-part taxon-name-part-type="species" reg="coursiereana">coursiereana</tp:taxon-name-part></tp:taxon-name></italic> is a heterotypic synonym of <italic><tp:taxon-name><tp:taxon-name-part taxon-name-part-type="genus" reg="Polygala">P.</tp:taxon-name-part> <tp:taxon-name-part taxon-name-part-type="species" reg="nicaeensis">nicaeensis</tp:taxon-name-part></tp:taxon-name></italic> s.str., as circumscribed in this study, i.e. a taxon combining the morphological features and distribution of the former <italic><tp:taxon-name><tp:taxon-name-part taxon-name-part-type="genus" reg="Polygala">P.</tp:taxon-name-part> <tp:taxon-name-part taxon-name-part-type="species" reg="nicaeensis">nicaeensis</tp:taxon-name-part></tp:taxon-name></italic> subsp. <tp:taxon-name><tp:taxon-name-part taxon-name-part-type="genus" reg="Polygala"/><tp:taxon-name-part taxon-name-part-type="species">nicaeensis</tp:taxon-name-part></tp:taxon-name> and <italic><tp:taxon-name><tp:taxon-name-part taxon-name-part-type="genus" reg="Polygala">P.</tp:taxon-name-part> <tp:taxon-name-part taxon-name-part-type="species" reg="nicaeensis">nicaeensis</tp:taxon-name-part></tp:taxon-name></italic> subsp. <tp:taxon-name><tp:taxon-name-part taxon-name-part-type="genus" reg="Polygala"/><tp:taxon-name-part taxon-name-part-type="species">mediterranea</tp:taxon-name-part></tp:taxon-name> Chodat (see below).</p></tp:treatment-sec><ref-list><ref id="B30"><mixed-citation xmlns:xlink="http://www.w3.org/1999/xlink" xlink:type="simple">Pomel AN (1874) Nouveaux matériaux pour la flore atlantique. Bulletin de la Société des Sciences Physiques. Naturelles et Climatologiques de l’Algérie 11(7): 1–260.</mixed-citation></ref><ref id="B38"><mixed-citation xmlns:xlink="http://www.w3.org/1999/xlink" xlink:type="simple">Stafleu FA, Cowan RS (1983) Taxonomic literature: A selective guide to botanical publications and collections with dates, commentaries and types Volume IV P-Sak: Vol. v.4 (1983) [Authors P-Sak]. Scheltema &amp; Holkema, Utrecht/Antwerpen Bohn. <ext-link xlink:href="10.5962/t.206493" ext-link-type="doi" xlink:type="simple">https://doi.org/10.5962/t.206493</ext-link></mixed-citation></ref></ref-list></tp:taxon-treatment>
