# Supplementary material for: Nomenclature and typification of Polygala nicaeensis (Polygalaceae) and its infraspecific taxa
Source: PhytoKeys. 2026 Feb 2;270:165–89. doi: 10.3897/phytokeys.270.174954 (PMC12887582; doi:10.3897/phytokeys.270.174954)
Supplement: XML Treatment for Polygala gariodiana [file phytokeys.270.174954-treatment4.xml]

<!DOCTYPE tp:taxon-treatment
  PUBLIC "-//TaxonX//DTD Taxonomic Treatment Publishing DTD v0 20100105//EN" "tax-treatment-NSO.dtd">
<tp:taxon-treatment xmlns:tp="http://www.plazi.org/taxpub"><tp:treatment-meta><kwd-group><label>Taxon classification</label><kwd>
                <named-content content-type="kingdom">Plantae</named-content>
              </kwd><kwd>
                <named-content content-type="order">Fabales</named-content>
              </kwd><kwd>
                <named-content content-type="family">Polygalaceae</named-content>
              </kwd></kwd-group><mixed-citation publication-type="journal"><person-group><name><surname>Manconi</surname><given-names>Francesca</given-names></name><name><surname>Peruzzi</surname><given-names>Lorenzo</given-names></name></person-group><article-title>Nomenclature and typification of <italic><tp:taxon-name><tp:taxon-name-part taxon-name-part-type="genus" reg="Polygala">Polygala</tp:taxon-name-part> <tp:taxon-name-part taxon-name-part-type="species" reg="nicaeensis">nicaeensis</tp:taxon-name-part></tp:taxon-name></italic> (<tp:taxon-name><tp:taxon-name-part taxon-name-part-type="family" reg="Polygalaceae">Polygalaceae</tp:taxon-name-part></tp:taxon-name>) and its infraspecific taxa</article-title><source>PhytoKeys</source><day>02</day><month>02</month><year>2026</year><volume>270</volume><fpage>165</fpage><lpage>189</lpage><pub-id pub-id-type="doi">10.3897/phytokeys.270.174954</pub-id></mixed-citation></tp:treatment-meta><tp:nomenclature><tp:taxon-name><object-id xmlns:xlink="http://www.w3.org/1999/xlink" content-type="arpha" xlink:type="simple">A6A2E18E-224B-529A-8E10-08296D70A9B9</object-id>
                    		<tp:taxon-name-part taxon-name-part-type="genus" reg="Polygala">Polygala</tp:taxon-name-part> <tp:taxon-name-part taxon-name-part-type="species" reg="gariodiana">gariodiana</tp:taxon-name-part>
                    	</tp:taxon-name><tp:taxon-authority>Jord. &amp; Fourr. in Verlot, Cat. Pl. Vasc. Dauphiné: 392. 1872</tp:taxon-authority><tp:nomenclature-citation-list><tp:nomenclature-citation><tp:taxon-name><tp:taxon-name-part taxon-name-part-type="genus" reg="Polygala"/> <tp:taxon-name-part taxon-name-part-type="species" reg="comosa"/></tp:taxon-name><comment> ≡ <tp:taxon-name><tp:taxon-name-part taxon-name-part-type="genus" reg="Polygala">Polygala</tp:taxon-name-part> <tp:taxon-name-part taxon-name-part-type="species" reg="comosa">comosa</tp:taxon-name-part></tp:taxon-name> var. <tp:taxon-name><tp:taxon-name-part taxon-name-part-type="genus" reg="Polygala"/><tp:taxon-name-part taxon-name-part-type="species">gariodiana</tp:taxon-name-part></tp:taxon-name> (Jord. &amp; Fourr.) A.W.Benn, J. Bot. 16: 272. 1878. ≡ <tp:taxon-name><tp:taxon-name-part taxon-name-part-type="genus" reg="Polygala">Polygala</tp:taxon-name-part> <tp:taxon-name-part taxon-name-part-type="species" reg="nicaeensis">nicaeensis</tp:taxon-name-part></tp:taxon-name> subsp. <tp:taxon-name><tp:taxon-name-part taxon-name-part-type="genus" reg="Polygala"/><tp:taxon-name-part taxon-name-part-type="species">gariodiana</tp:taxon-name-part></tp:taxon-name> (Jord. &amp; Fourr.) Chodat, Bull. Trav. Soc. Bot. Genève 5: 180. 1889 ≡ <tp:taxon-name><tp:taxon-name-part taxon-name-part-type="genus" reg="Polygala">Polygala</tp:taxon-name-part> <tp:taxon-name-part taxon-name-part-type="species" reg="vulgaris">vulgaris</tp:taxon-name-part></tp:taxon-name> “proles” <tp:taxon-name><tp:taxon-name-part taxon-name-part-type="genus" reg="Polygala"/><tp:taxon-name-part taxon-name-part-type="species">gariodiana</tp:taxon-name-part></tp:taxon-name> (Jord. &amp; Fourr.) Rouy &amp; Foucaud, Fl. France 3: 72. 1896 ≡ <tp:taxon-name><tp:taxon-name-part taxon-name-part-type="genus" reg="Polygala">Polygala</tp:taxon-name-part> <tp:taxon-name-part taxon-name-part-type="species" reg="vulgaris">vulgaris</tp:taxon-name-part></tp:taxon-name> f. <tp:taxon-name><tp:taxon-name-part taxon-name-part-type="genus" reg="Polygala"/><tp:taxon-name-part taxon-name-part-type="species">gariodiana</tp:taxon-name-part></tp:taxon-name> (Jord. &amp; Fourr.) Paol. in Fiori &amp; al., Fl. Anal. Italia 2: 230. 1901.</comment></tp:nomenclature-citation></tp:nomenclature-citation-list></tp:nomenclature><tp:treatment-sec sec-type="Type"><title>Type.</title><p>France. “Lazer (entre Ventavon et Lavagne)”, 1 June 1869, <italic>s. coll</italic>. s.n. (lectotype, designated here: GAP065518!).</p><p>In the protologue (<xref ref-type="bibr" rid="B46">Verlot 1872</xref>), a gathering by H. Gariod is mentioned. We found a couple of specimens collected by Gariod, in GAP and in BR. The latter specimen (BR000000526922!) is less complete, so that we selected the specimen GAP065518! as the lectotype. This specimen is complete and in good conservation condition and both fruits and corolla tubes are visible. All the original material match the protologue. Both specimens correspond to the description given in the protologue and confirm the current application of the name as <italic><tp:taxon-name><tp:taxon-name-part taxon-name-part-type="genus" reg="Polygala">P.</tp:taxon-name-part> <tp:taxon-name-part taxon-name-part-type="species" reg="nicaeensis">nicaeensis</tp:taxon-name-part></tp:taxon-name></italic> subsp. <tp:taxon-name><tp:taxon-name-part taxon-name-part-type="genus" reg="Polygala"/><tp:taxon-name-part taxon-name-part-type="species">gariodiana</tp:taxon-name-part></tp:taxon-name> (<xref ref-type="bibr" rid="B20">McNeill 1968</xref>; <xref ref-type="bibr" rid="B1">Arrigoni 2014</xref>).</p></tp:treatment-sec><ref-list><ref id="B46"><mixed-citation xmlns:xlink="http://www.w3.org/1999/xlink" xlink:type="simple">Verlot J-BA (1872) Catalogue raisonné des plantes vasculaires du Dauphiné. Grenoble.</mixed-citation></ref><ref id="B20"><mixed-citation xmlns:xlink="http://www.w3.org/1999/xlink" xlink:type="simple">McNeill J (1968) <italic><tp:taxon-name><tp:taxon-name-part taxon-name-part-type="genus">Polygala</tp:taxon-name-part></tp:taxon-name></italic> L. In: Tutin TG, Heywood VH, Burges NA, Moore DM, Valentine DH, Walters SM, Webb DA (Eds) Flora Europaea 2. Cambridge University Press, 231–236.</mixed-citation></ref><ref id="B1"><mixed-citation xmlns:xlink="http://www.w3.org/1999/xlink" xlink:type="simple">Arrigoni PV (2014) Revisione tassonomica e corologica del genere <italic><tp:taxon-name><tp:taxon-name-part taxon-name-part-type="genus">Polygala</tp:taxon-name-part></tp:taxon-name></italic> in Italia. Informatore Botanico Italiano 46(2): 235–263.</mixed-citation></ref></ref-list></tp:taxon-treatment>
