# Supplementary material for: Nomenclature and typification of Polygala nicaeensis (Polygalaceae) and its infraspecific taxa
Source: PhytoKeys. 2026 Feb 2;270:165–89. doi: 10.3897/phytokeys.270.174954 (PMC12887582; doi:10.3897/phytokeys.270.174954)
Supplement: XML Treatment for Polygala nicaeensis [file phytokeys.270.174954-treatment8.xml]

<!DOCTYPE tp:taxon-treatment
  PUBLIC "-//TaxonX//DTD Taxonomic Treatment Publishing DTD v0 20100105//EN" "tax-treatment-NSO.dtd">
<tp:taxon-treatment xmlns:tp="http://www.plazi.org/taxpub"><tp:treatment-meta><kwd-group><label>Taxon classification</label><kwd>
                <named-content content-type="kingdom">Plantae</named-content>
              </kwd><kwd>
                <named-content content-type="order">Fabales</named-content>
              </kwd><kwd>
                <named-content content-type="family">Polygalaceae</named-content>
              </kwd></kwd-group><mixed-citation publication-type="journal"><person-group><name><surname>Manconi</surname><given-names>Francesca</given-names></name><name><surname>Peruzzi</surname><given-names>Lorenzo</given-names></name></person-group><article-title>Nomenclature and typification of <italic><tp:taxon-name><tp:taxon-name-part taxon-name-part-type="genus" reg="Polygala">Polygala</tp:taxon-name-part> <tp:taxon-name-part taxon-name-part-type="species" reg="nicaeensis">nicaeensis</tp:taxon-name-part></tp:taxon-name></italic> (<tp:taxon-name><tp:taxon-name-part taxon-name-part-type="family" reg="Polygalaceae">Polygalaceae</tp:taxon-name-part></tp:taxon-name>) and its infraspecific taxa</article-title><source>PhytoKeys</source><day>02</day><month>02</month><year>2026</year><volume>270</volume><fpage>165</fpage><lpage>189</lpage><pub-id pub-id-type="doi">10.3897/phytokeys.270.174954</pub-id></mixed-citation></tp:treatment-meta><tp:nomenclature><tp:taxon-name><object-id xmlns:xlink="http://www.w3.org/1999/xlink" content-type="arpha" xlink:type="simple">8F0BF311-5D2A-58B1-BBA3-9E7CF8423DBE</object-id>
                    		<tp:taxon-name-part taxon-name-part-type="genus" reg="Polygala">Polygala</tp:taxon-name-part> <tp:taxon-name-part taxon-name-part-type="species" reg="nicaeensis">nicaeensis</tp:taxon-name-part>
                    	</tp:taxon-name><tp:taxon-authority>Risso ex Bray, Flora 1(supplement): 14. 1818</tp:taxon-authority><tp:nomenclature-citation-list><tp:nomenclature-citation><tp:taxon-name><tp:taxon-name-part taxon-name-part-type="genus" reg="Polygala"/> <tp:taxon-name-part taxon-name-part-type="species" reg="nicaeensis"/></tp:taxon-name><comment> ≡ <tp:taxon-name><tp:taxon-name-part taxon-name-part-type="genus" reg="Polygala">Polygala</tp:taxon-name-part> <tp:taxon-name-part taxon-name-part-type="species" reg="nicaeensis">nicaeensis</tp:taxon-name-part></tp:taxon-name> Risso ex W.D.J.Koch, Syn. Fl. Germ. Helv.: 92. 1836, isonym (Art. 6.3 Note 2 of the ICN) ≡ <tp:taxon-name><tp:taxon-name-part taxon-name-part-type="genus" reg="Polygala">Polygala</tp:taxon-name-part> <tp:taxon-name-part taxon-name-part-type="species" reg="nicaeensis">nicaeensis</tp:taxon-name-part></tp:taxon-name> (Risso) ex W.D.J.Koch in Rohling, Deutschlands Flora, ed. 3, 5: 68. 1839, isonym (Art. 6.3 Note 2 of the ICN) ≡ <tp:taxon-name><tp:taxon-name-part taxon-name-part-type="genus" reg="Polygala">Polygala</tp:taxon-name-part> <tp:taxon-name-part taxon-name-part-type="species" reg="nicaeensis">nicaeensis</tp:taxon-name-part></tp:taxon-name> Risso, Fl. Nice: 54. 1844, isonym (Art. 6.3 Note 2 of the ICN) ≡ <tp:taxon-name><tp:taxon-name-part taxon-name-part-type="genus" reg="Polygala">Polygala</tp:taxon-name-part> <tp:taxon-name-part taxon-name-part-type="species" reg="amblyptera">amblyptera</tp:taxon-name-part></tp:taxon-name> var. <tp:taxon-name><tp:taxon-name-part taxon-name-part-type="genus" reg="Polygala"/><tp:taxon-name-part taxon-name-part-type="species">nicaeensis</tp:taxon-name-part></tp:taxon-name> (Risso ex Bray) Steud., Nomencl. Bot., ed. 2, 2: 370 1841, nom. illeg. (Art. 52.1 of the ICN).</comment></tp:nomenclature-citation></tp:nomenclature-citation-list></tp:nomenclature><tp:treatment-sec sec-type="Type"><title>Type.</title><p>France. “Alpes-Maritimes: “Esterel”, 15 May 1891, <italic>G. Vidal</italic> 2660 (first-step neotype, designated by <xref ref-type="bibr" rid="B9">Chodat 1893</xref>: 457; second-step neotype, designated here: G01100099! isoneotypes: BESA010305!, BR0000031351249!, CHE025420!, CLF17731!, G01100098!, G01100100!, P02998871!, P02999407!, P03209034!, P03209039!, P03209061!, MA-01-00074129).</p><p>While the name <italic><tp:taxon-name><tp:taxon-name-part taxon-name-part-type="genus" reg="Polygala">P.</tp:taxon-name-part> <tp:taxon-name-part taxon-name-part-type="species" reg="nicaeensis">nicaeensis</tp:taxon-name-part></tp:taxon-name></italic> is universally attributed to Joseph Antoine Risso (1777–1845), the first description of this species is usually credited to Wilhelm Daniel Joseph Koch (1771–1849) as <italic><tp:taxon-name><tp:taxon-name-part taxon-name-part-type="genus" reg="Polygala">P.</tp:taxon-name-part> <tp:taxon-name-part taxon-name-part-type="species" reg="nicaeensis">nicaeensis</tp:taxon-name-part></tp:taxon-name></italic> Risso ex W.D.J.Koch. However, some authors cite <xref ref-type="bibr" rid="B17">Koch (1836)</xref>, others <xref ref-type="bibr" rid="B18">Koch (1839)</xref> and still others directly <xref ref-type="bibr" rid="B35">Risso (1844)</xref>. Following further research into bibliographic sources that might link Risso and <italic><tp:taxon-name><tp:taxon-name-part taxon-name-part-type="genus" reg="Polygala">Polygala</tp:taxon-name-part></tp:taxon-name></italic> in publications prior to 1836, we were able to identify the place of valid publication of this species. It is found in a letter written by Franz Gabriel von Bray (1765–1832), published in 1818. In this letter, he reports on a journey he made to Nice in October of that year, during which he took two excursions, one with Augustin Pyramus de Candolle (1778–1841) and one with de Candolle and Risso. In the account of these excursions, he describes specimens of <italic><tp:taxon-name><tp:taxon-name-part taxon-name-part-type="genus" reg="Polygala">Polygala</tp:taxon-name-part></tp:taxon-name></italic> that Risso had named <italic><tp:taxon-name><tp:taxon-name-part taxon-name-part-type="genus" reg="Polygala">Polygala</tp:taxon-name-part> <tp:taxon-name-part taxon-name-part-type="species" reg="nicaeensis">nicaeensis</tp:taxon-name-part></tp:taxon-name></italic> (<xref ref-type="bibr" rid="B5">Bray 1818</xref>). The correct scientific name for this species is, therefore, <italic><tp:taxon-name><tp:taxon-name-part taxon-name-part-type="genus" reg="Polygala">P.</tp:taxon-name-part> <tp:taxon-name-part taxon-name-part-type="species" reg="nicaeensis">nicaeensis</tp:taxon-name-part></tp:taxon-name></italic> Risso ex Bray. This discovery re-defines the year and place of publication of this species, for which we have been unable to trace any original material. We searched for herbarium specimens collected by de Candolle or Risso in P, G-DC and NICE (<xref ref-type="bibr" rid="B36">Stafleu and Cowan 1976</xref>, <xref ref-type="bibr" rid="B38">1983</xref>), finding a single specimen by Risso in G-DC!, dated 1837, which, therefore, does not belong to the original material. We also searched, without success, for specimens by von Bray in P, G-DC, NICE and REG, as he was, at that time, president of the Botanical Society of Regensburg (“Regensburgische Botanische Gesellschaft”). In the absence of original material and given the impossibility of designating a lectotype, the neotype already designated by <xref ref-type="bibr" rid="B9">Chodat (1893</xref>: 457) remains valid: the gathering no. 2660, Esterel 1891, <italic>Vidal</italic>. Since this gathering has been distributed in multiple duplicates across various European herbaria (BESA010305!, BR0000031351249!, CHE025420!, CLF17731!, G01100098!, G01100099!, G01100100!, P02998871!, P02999407!, P03209034!, P03209039!, P03209061!, MA-01-00074129), we proceeded with a second-step neotypification (Art. 9.17 of ICN), by restricting the neotype to the specimen in the Herbarium Delessert at G (G01100099!). The neotype matches the protologue and confirms the current application of the name as <italic><tp:taxon-name><tp:taxon-name-part taxon-name-part-type="genus" reg="Polygala">P.</tp:taxon-name-part> <tp:taxon-name-part taxon-name-part-type="species" reg="nicaeensis">nicaeensis</tp:taxon-name-part></tp:taxon-name></italic> (<xref ref-type="bibr" rid="B27">Pignatti 2019</xref>). The question of whether <italic><tp:taxon-name><tp:taxon-name-part taxon-name-part-type="genus" reg="Polygala">P.</tp:taxon-name-part> <tp:taxon-name-part taxon-name-part-type="species" reg="nicaeensis">nicaeensis</tp:taxon-name-part></tp:taxon-name></italic> s.str. and <italic><tp:taxon-name><tp:taxon-name-part taxon-name-part-type="genus" reg="Polygala">P.</tp:taxon-name-part> <tp:taxon-name-part taxon-name-part-type="species" reg="vulgaris">vulgaris</tp:taxon-name-part></tp:taxon-name></italic> subsp. <tp:taxon-name><tp:taxon-name-part taxon-name-part-type="genus" reg="Polygala"/><tp:taxon-name-part taxon-name-part-type="species">pubescens</tp:taxon-name-part></tp:taxon-name> Rhode ex Loisel. can be treated as heterotypic synonyms after their typification (see also below) requires further studies. This is particularly relevant because the latter name may apply to hairy, decumbent plants that were treated as “<italic><tp:taxon-name><tp:taxon-name-part taxon-name-part-type="genus" reg="Polygala">P.</tp:taxon-name-part> <tp:taxon-name-part taxon-name-part-type="species" reg="nicaeensis">nicaeensis</tp:taxon-name-part></tp:taxon-name></italic>” by <xref ref-type="bibr" rid="B29">Polidori (2023)</xref>, that may warrant some degree of taxonomic distinction. However, if these names are regarded as synonyms and treated at varietal rank, the priority name for this unit of systematic diversity is <italic><tp:taxon-name><tp:taxon-name-part taxon-name-part-type="genus" reg="Polygala">Polygala</tp:taxon-name-part> <tp:taxon-name-part taxon-name-part-type="species" reg="vulgaris">vulgaris</tp:taxon-name-part></tp:taxon-name></italic> subsp. <tp:taxon-name><tp:taxon-name-part taxon-name-part-type="genus" reg="Polygala"/><tp:taxon-name-part taxon-name-part-type="species">pubescens</tp:taxon-name-part></tp:taxon-name> Rhode ex Loisel., a name also cited by <xref ref-type="bibr" rid="B40">Steudel (1841)</xref> when he published the combination <italic><tp:taxon-name><tp:taxon-name-part taxon-name-part-type="genus" reg="Polygala">Polygala</tp:taxon-name-part> <tp:taxon-name-part taxon-name-part-type="species" reg="amblyptera">amblyptera</tp:taxon-name-part></tp:taxon-name></italic> var. <tp:taxon-name><tp:taxon-name-part taxon-name-part-type="genus" reg="Polygala"/><tp:taxon-name-part taxon-name-part-type="species">nicaeensis</tp:taxon-name-part></tp:taxon-name> (Risso ex Bray) Steud. For this reason, the latter epithet is illegitimate at varietal rank.</p></tp:treatment-sec><ref-list><ref id="B9"><mixed-citation xmlns:xlink="http://www.w3.org/1999/xlink" xlink:type="simple">Chodat R (1893) Monographia Polygalacearum, 2. Mémoires de la Société de Physique et d’Histoire Naturelle de Genève 31: 1–500.</mixed-citation></ref><ref id="B17"><mixed-citation xmlns:xlink="http://www.w3.org/1999/xlink" xlink:type="simple">Koch WDJ (1836) Synopsis florae Germanicae et Helveticae. F. Wilmans, Francofurti ad Moenum.</mixed-citation></ref><ref id="B18"><mixed-citation xmlns:xlink="http://www.w3.org/1999/xlink" xlink:type="simple">Koch WDJ (1839) Deutschlands Flora 5(1) (3<sup>rd</sup> Ed.). F. Wilmans, Francofurti ad Moenum.</mixed-citation></ref><ref id="B35"><mixed-citation xmlns:xlink="http://www.w3.org/1999/xlink" xlink:type="simple">Risso JA (1844) Flore de Nice. Société Typographique, Nice.</mixed-citation></ref><ref id="B5"><mixed-citation xmlns:xlink="http://www.w3.org/1999/xlink" xlink:type="simple">Bray von FG (1818) Correspondenz. Schreiben des Herrn Grafen von Bray, Präsidenten der Königl. Botanischen Gesellschaft. Flora 1(supplement): 1–30.</mixed-citation></ref><ref id="B36"><mixed-citation xmlns:xlink="http://www.w3.org/1999/xlink" xlink:type="simple">Stafleu FA, Cowan RS (1976) Taxonomic literature: A selective guide to botanical publications and collections with dates, commentaries and types Volume I A-G: Vol. v.1 (1976) [Authors A-G]. Scheltema &amp; Holkema, Utrecht Bohn. <ext-link xlink:href="10.5962/bhl.title.48631" ext-link-type="doi" xlink:type="simple">https://doi.org/10.5962/bhl.title.48631</ext-link></mixed-citation></ref><ref id="B38"><mixed-citation xmlns:xlink="http://www.w3.org/1999/xlink" xlink:type="simple">Stafleu FA, Cowan RS (1983) Taxonomic literature: A selective guide to botanical publications and collections with dates, commentaries and types Volume IV P-Sak: Vol. v.4 (1983) [Authors P-Sak]. Scheltema &amp; Holkema, Utrecht/Antwerpen Bohn. <ext-link xlink:href="10.5962/t.206493" ext-link-type="doi" xlink:type="simple">https://doi.org/10.5962/t.206493</ext-link></mixed-citation></ref><ref id="B27"><mixed-citation xmlns:xlink="http://www.w3.org/1999/xlink" xlink:type="simple">Pignatti S (2019) Flora d’Italia 4 (2<sup>nd</sup> Ed.). New Business Media, Milano.</mixed-citation></ref><ref id="B29"><mixed-citation xmlns:xlink="http://www.w3.org/1999/xlink" xlink:type="simple">Polidori J-L (2023) Contribution à la connaissance des <italic><tp:taxon-name><tp:taxon-name-part taxon-name-part-type="genus">Polygala</tp:taxon-name-part></tp:taxon-name></italic> des Alpes-Maritimes et des territoires voisins. Riviera Scientifique 107: 3–34.</mixed-citation></ref><ref id="B40"><mixed-citation xmlns:xlink="http://www.w3.org/1999/xlink" xlink:type="simple">Steudel EG (1841) Nomenclator botanicus, seu, Synonymia plantarum universalis 2. Typis et sumptibus J.G. Cottae.</mixed-citation></ref></ref-list></tp:taxon-treatment>
