# Supplementary material for: Nomenclature and typification of Polygala nicaeensis (Polygalaceae) and its infraspecific taxa
Source: PhytoKeys. 2026 Feb 2;270:165–89. doi: 10.3897/phytokeys.270.174954 (PMC12887582; doi:10.3897/phytokeys.270.174954)
Supplement: XML Treatment for Polygala nicaeensis f. albiflora [file phytokeys.270.174954-treatment9.xml]

<!DOCTYPE tp:taxon-treatment
  PUBLIC "-//TaxonX//DTD Taxonomic Treatment Publishing DTD v0 20100105//EN" "tax-treatment-NSO.dtd">
<tp:taxon-treatment xmlns:tp="http://www.plazi.org/taxpub"><tp:treatment-meta><kwd-group><label>Taxon classification</label><kwd>
                <named-content content-type="kingdom">Plantae</named-content>
              </kwd><kwd>
                <named-content content-type="order">Fabales</named-content>
              </kwd><kwd>
                <named-content content-type="family">Polygalaceae</named-content>
              </kwd></kwd-group><mixed-citation publication-type="journal"><person-group><name><surname>Manconi</surname><given-names>Francesca</given-names></name><name><surname>Peruzzi</surname><given-names>Lorenzo</given-names></name></person-group><article-title>Nomenclature and typification of <italic><tp:taxon-name><tp:taxon-name-part taxon-name-part-type="genus" reg="Polygala">Polygala</tp:taxon-name-part> <tp:taxon-name-part taxon-name-part-type="species" reg="nicaeensis">nicaeensis</tp:taxon-name-part></tp:taxon-name></italic> (<tp:taxon-name><tp:taxon-name-part taxon-name-part-type="family" reg="Polygalaceae">Polygalaceae</tp:taxon-name-part></tp:taxon-name>) and its infraspecific taxa</article-title><source>PhytoKeys</source><day>02</day><month>02</month><year>2026</year><volume>270</volume><fpage>165</fpage><lpage>189</lpage><pub-id pub-id-type="doi">10.3897/phytokeys.270.174954</pub-id></mixed-citation></tp:treatment-meta><tp:nomenclature><tp:taxon-name><object-id xmlns:xlink="http://www.w3.org/1999/xlink" content-type="arpha" xlink:type="simple">1EC87552-0623-5ACC-8163-9A3643B1B59F</object-id>
                    		<tp:taxon-name-part taxon-name-part-type="genus" reg="Polygala">Polygala</tp:taxon-name-part> <tp:taxon-name-part taxon-name-part-type="species" reg="nicaeensis">nicaeensis</tp:taxon-name-part> <tp:taxon-name-part taxon-name-part-type="infraspecific-rank">f.</tp:taxon-name-part> <tp:taxon-name-part taxon-name-part-type="form">albiflora</tp:taxon-name-part></tp:taxon-name><tp:taxon-authority>Litard. in Briq. &amp; Litard., Prodr. Fl. Corse 2(2): 61. 1936</tp:taxon-authority></tp:nomenclature><tp:treatment-sec sec-type="Type"><title>Type.</title><p>France. “maquis près de plage de Tamarone”, 18 May 1915, <italic>R. de Litardière</italic> s.n. (holotype, G00100146!).</p><p>Based on the morphological features of the holotype, also studied and mentioned by <xref ref-type="bibr" rid="B13">Jeanmonod (2010)</xref>, <italic><tp:taxon-name><tp:taxon-name-part taxon-name-part-type="genus" reg="Polygala">P.</tp:taxon-name-part> <tp:taxon-name-part taxon-name-part-type="species" reg="mediterranea">mediterranea</tp:taxon-name-part></tp:taxon-name></italic> f. <tp:taxon-name><tp:taxon-name-part taxon-name-part-type="genus" reg="Polygala"/><tp:taxon-name-part taxon-name-part-type="species">albiflora</tp:taxon-name-part></tp:taxon-name> is a heterotypic synonym of <italic><tp:taxon-name><tp:taxon-name-part taxon-name-part-type="genus" reg="Polygala">P.</tp:taxon-name-part> <tp:taxon-name-part taxon-name-part-type="species" reg="corsica">corsica</tp:taxon-name-part></tp:taxon-name></italic> as circumscribed in this study.</p></tp:treatment-sec><ref-list><ref id="B13"><mixed-citation xmlns:xlink="http://www.w3.org/1999/xlink" xlink:type="simple">Jeanmonod D (2010) Typification des Taxons corses de L’herbier de Litardière. Candollea 65(1): 23–44. <ext-link xlink:href="10.15553/c2010v651a4" ext-link-type="doi" xlink:type="simple">https://doi.org/10.15553/c2010v651a4</ext-link></mixed-citation></ref></ref-list></tp:taxon-treatment>
