# Supplementary material for: Nomenclature and typification of Polygala nicaeensis (Polygalaceae) and its infraspecific taxa
Source: PhytoKeys. 2026 Feb 2;270:165–89. doi: 10.3897/phytokeys.270.174954 (PMC12887582; doi:10.3897/phytokeys.270.174954)
Supplement: XML Treatment for Polygala nicaeensis f. heterophylla [file phytokeys.270.174954-treatment14.xml]

<!DOCTYPE tp:taxon-treatment
  PUBLIC "-//TaxonX//DTD Taxonomic Treatment Publishing DTD v0 20100105//EN" "tax-treatment-NSO.dtd">
<tp:taxon-treatment xmlns:tp="http://www.plazi.org/taxpub"><tp:treatment-meta><kwd-group><label>Taxon classification</label><kwd>
                <named-content content-type="kingdom">Plantae</named-content>
              </kwd><kwd>
                <named-content content-type="order">Fabales</named-content>
              </kwd><kwd>
                <named-content content-type="family">Polygalaceae</named-content>
              </kwd></kwd-group><mixed-citation publication-type="journal"><person-group><name><surname>Manconi</surname><given-names>Francesca</given-names></name><name><surname>Peruzzi</surname><given-names>Lorenzo</given-names></name></person-group><article-title>Nomenclature and typification of <italic><tp:taxon-name><tp:taxon-name-part taxon-name-part-type="genus" reg="Polygala">Polygala</tp:taxon-name-part> <tp:taxon-name-part taxon-name-part-type="species" reg="nicaeensis">nicaeensis</tp:taxon-name-part></tp:taxon-name></italic> (<tp:taxon-name><tp:taxon-name-part taxon-name-part-type="family" reg="Polygalaceae">Polygalaceae</tp:taxon-name-part></tp:taxon-name>) and its infraspecific taxa</article-title><source>PhytoKeys</source><day>02</day><month>02</month><year>2026</year><volume>270</volume><fpage>165</fpage><lpage>189</lpage><pub-id pub-id-type="doi">10.3897/phytokeys.270.174954</pub-id></mixed-citation></tp:treatment-meta><tp:nomenclature><tp:taxon-name><object-id xmlns:xlink="http://www.w3.org/1999/xlink" content-type="arpha" xlink:type="simple">1F965BA7-AA80-5016-B966-ACE4A7B8DD12</object-id>
                    		<tp:taxon-name-part taxon-name-part-type="genus" reg="Polygala">Polygala</tp:taxon-name-part> <tp:taxon-name-part taxon-name-part-type="species" reg="nicaeensis">nicaeensis</tp:taxon-name-part>
                    	<tp:taxon-name-part taxon-name-part-type="infraspecific-rank">f.</tp:taxon-name-part> <tp:taxon-name-part taxon-name-part-type="form">heterophylla</tp:taxon-name-part></tp:taxon-name><tp:taxon-authority>Pamp., Boll. Mus. Rep. San Marino 4: 116. 1920</tp:taxon-authority></tp:nomenclature><tp:treatment-sec sec-type="Type"><title>Type.</title><p>San Marino. “Montalbo”, 4 May 1912, <italic>R. Pampanini</italic> 2115 (lectotype, designated here: FI-HCL-00695846!).</p><p>In the protologue (<xref ref-type="bibr" rid="B23">Pampanini 1920</xref>), no exact collection localities are mentioned. According to <xref ref-type="bibr" rid="B38">Stafleu and Cowan (1983)</xref>, the Herbarium Pampanini is conserved in FI. There, six specimens were found (FI-HCL-00695845!, FI-HCL-00695846!, FI-HCL-00695847!, FI-HCL-00695848!, FI-HCL-00695851!, FI-HCL-00695852!) that are original material. In addition, two specimens were traced also in LY (LY0042331!, LY0042336!). The specimens in LY and the specimens FI-HCL-00695848, FI-HCL-00695851 are duplicates of the gathering no. 2489 of the “Flora Italica Exsiccata series 3”. The other four specimens are more specifically linked to the collections made by Pampanini for his flora of the Republic of San Marino. Amongst the latter specimens, we selected the most complete as lectotype. The lectotype matches the protologue. Based on the morphological features of the lectotype, <italic><tp:taxon-name><tp:taxon-name-part taxon-name-part-type="genus" reg="Polygala">P.</tp:taxon-name-part> <tp:taxon-name-part taxon-name-part-type="species" reg="nicaeensis">nicaeensis</tp:taxon-name-part></tp:taxon-name></italic> f. <tp:taxon-name><tp:taxon-name-part taxon-name-part-type="genus" reg="Polygala"/><tp:taxon-name-part taxon-name-part-type="species">heterophylla</tp:taxon-name-part></tp:taxon-name> is a heterotypic synonym of <italic><tp:taxon-name><tp:taxon-name-part taxon-name-part-type="genus" reg="Polygala">P.</tp:taxon-name-part> <tp:taxon-name-part taxon-name-part-type="species" reg="nicaeensis">nicaeensis</tp:taxon-name-part></tp:taxon-name></italic> subsp. <tp:taxon-name><tp:taxon-name-part taxon-name-part-type="genus" reg="Polygala"/><tp:taxon-name-part taxon-name-part-type="species">italiana</tp:taxon-name-part></tp:taxon-name> (<xref ref-type="bibr" rid="B1">Arrigoni 2014</xref>), that, in turn, is a taxonomically doubtful subspecies (<xref ref-type="bibr" rid="B2">Bartolucci et al. (2024)</xref>; see also the typification below).</p></tp:treatment-sec><ref-list><ref id="B23"><mixed-citation xmlns:xlink="http://www.w3.org/1999/xlink" xlink:type="simple">Pampanini R (1920) Piante nuove della Repubblica di San Marino. Bollettino della Biblioteca-Museo ed archivi governativi e dello «studio Sammarinese» 4: 116–117.</mixed-citation></ref><ref id="B38"><mixed-citation xmlns:xlink="http://www.w3.org/1999/xlink" xlink:type="simple">Stafleu FA, Cowan RS (1983) Taxonomic literature: A selective guide to botanical publications and collections with dates, commentaries and types Volume IV P-Sak: Vol. v.4 (1983) [Authors P-Sak]. Scheltema &amp; Holkema, Utrecht/Antwerpen Bohn. <ext-link xlink:href="10.5962/t.206493" ext-link-type="doi" xlink:type="simple">https://doi.org/10.5962/t.206493</ext-link></mixed-citation></ref><ref id="B1"><mixed-citation xmlns:xlink="http://www.w3.org/1999/xlink" xlink:type="simple">Arrigoni PV (2014) Revisione tassonomica e corologica del genere <italic><tp:taxon-name><tp:taxon-name-part taxon-name-part-type="genus">Polygala</tp:taxon-name-part></tp:taxon-name></italic> in Italia. Informatore Botanico Italiano 46(2): 235–263.</mixed-citation></ref><ref id="B2"><mixed-citation xmlns:xlink="http://www.w3.org/1999/xlink" xlink:type="simple">Bartolucci F, Peruzzi L, Galasso G, <tp:taxon-name><tp:taxon-name-part taxon-name-part-type="tribe">Alessandrini</tp:taxon-name-part></tp:taxon-name> A, Ardenghi NMG, Bacchetta G, Banfi E, Barberis G, Bernardo L, Bouvet D, Bovio M, Calvia G, Castello M, Cecchi L, Del Guacchio E, Domina G, Fascetti S, Gallo L, Gottschlich G, Guarino R, Gubellini L, Hofmann N, Iberite M, Jiménez-Mejías P, Longo D, Marchetti D, Martini F, Masin RR, Medagli P, <tp:taxon-name><tp:taxon-name-part taxon-name-part-type="tribe">Peccenini</tp:taxon-name-part></tp:taxon-name> S, Prosser F, Roma-Marzio F, Rosati L, Santangelo A, Scoppola A, Selvaggi A, Selvi F, Soldano A, Stinca A, Wagensommer RP, Wilhalm T, Conti F (2024) A second update to the checklist of the vascular flora native to Italy. Plant Biosystems 158(2): 219–296. <ext-link xlink:href="10.1080/11263504.2024.2320126" ext-link-type="doi" xlink:type="simple">https://doi.org/10.1080/11263504.2024.2320126</ext-link></mixed-citation></ref></ref-list></tp:taxon-treatment>
