# Supplementary material for: Nomenclature and typification of Polygala nicaeensis (Polygalaceae) and its infraspecific taxa
Source: PhytoKeys. 2026 Feb 2;270:165–89. doi: 10.3897/phytokeys.270.174954 (PMC12887582; doi:10.3897/phytokeys.270.174954)
Supplement: XML Treatment for Polygala nicaeensis var. italiana [file phytokeys.270.174954-treatment15.xml]

<!DOCTYPE tp:taxon-treatment
  PUBLIC "-//TaxonX//DTD Taxonomic Treatment Publishing DTD v0 20100105//EN" "tax-treatment-NSO.dtd">
<tp:taxon-treatment xmlns:tp="http://www.plazi.org/taxpub"><tp:treatment-meta><kwd-group><label>Taxon classification</label><kwd>
                <named-content content-type="kingdom">Plantae</named-content>
              </kwd><kwd>
                <named-content content-type="order">Fabales</named-content>
              </kwd><kwd>
                <named-content content-type="family">Polygalaceae</named-content>
              </kwd></kwd-group><mixed-citation publication-type="journal"><person-group><name><surname>Manconi</surname><given-names>Francesca</given-names></name><name><surname>Peruzzi</surname><given-names>Lorenzo</given-names></name></person-group><article-title>Nomenclature and typification of <italic><tp:taxon-name><tp:taxon-name-part taxon-name-part-type="genus" reg="Polygala">Polygala</tp:taxon-name-part> <tp:taxon-name-part taxon-name-part-type="species" reg="nicaeensis">nicaeensis</tp:taxon-name-part></tp:taxon-name></italic> (<tp:taxon-name><tp:taxon-name-part taxon-name-part-type="family" reg="Polygalaceae">Polygalaceae</tp:taxon-name-part></tp:taxon-name>) and its infraspecific taxa</article-title><source>PhytoKeys</source><day>02</day><month>02</month><year>2026</year><volume>270</volume><fpage>165</fpage><lpage>189</lpage><pub-id pub-id-type="doi">10.3897/phytokeys.270.174954</pub-id></mixed-citation></tp:treatment-meta><tp:nomenclature><tp:taxon-name><object-id xmlns:xlink="http://www.w3.org/1999/xlink" content-type="arpha" xlink:type="simple">B7D6D11B-B2EB-5673-A4A0-261C70ABA0FC</object-id>
                    		<tp:taxon-name-part taxon-name-part-type="genus" reg="Polygala">Polygala</tp:taxon-name-part> <tp:taxon-name-part taxon-name-part-type="species" reg="nicaeensis">nicaeensis</tp:taxon-name-part>
                    	<tp:taxon-name-part taxon-name-part-type="infraspecific-rank">var.</tp:taxon-name-part> <tp:taxon-name-part taxon-name-part-type="variety">italiana</tp:taxon-name-part></tp:taxon-name><tp:taxon-authority>Chodat, Mém. Soc. Phys. Genève 31(2,2): 460. 1893</tp:taxon-authority><tp:nomenclature-citation-list><tp:nomenclature-citation><tp:taxon-name><tp:taxon-name-part taxon-name-part-type="genus" reg="Polygala"/> <tp:taxon-name-part taxon-name-part-type="species" reg="vulgaris"/></tp:taxon-name><comment> ≡ <tp:taxon-name><tp:taxon-name-part taxon-name-part-type="genus" reg="Polygala">Polygala</tp:taxon-name-part> <tp:taxon-name-part taxon-name-part-type="species" reg="vulgaris">vulgaris</tp:taxon-name-part></tp:taxon-name> subsp. <tp:taxon-name><tp:taxon-name-part taxon-name-part-type="genus" reg="Polygala"/><tp:taxon-name-part taxon-name-part-type="species">italiana</tp:taxon-name-part></tp:taxon-name> (Chodat) Fiori, Nuov. Fl. Italia 2: 123. 1925 ≡ <tp:taxon-name><tp:taxon-name-part taxon-name-part-type="genus" reg="Polygala">Polygala</tp:taxon-name-part> <tp:taxon-name-part taxon-name-part-type="species" reg="nicaeensis">nicaeensis</tp:taxon-name-part></tp:taxon-name> subsp. <tp:taxon-name><tp:taxon-name-part taxon-name-part-type="genus" reg="Polygala"/><tp:taxon-name-part taxon-name-part-type="species">italiana</tp:taxon-name-part></tp:taxon-name> (Chodat) Arrigoni, Inform. Bot. Ital. 46: 246. 2014.</comment></tp:nomenclature-citation></tp:nomenclature-citation-list></tp:nomenclature><tp:treatment-sec sec-type="Type"><title>Type.</title><p>Italy. “sul Mt. pisano presso I bagni di S. Giuliano”, May, <italic>P. Savi</italic> s.n. (lectotype, designated here: P03244483!).</p><p>In the protologue (<xref ref-type="bibr" rid="B9">Chodat 1893</xref>), several localities from Tuscany (M. Summano, M. Pisano near San Giuliano Terme) and Val Perouse in Cottian Alps (a collection by Rostan) are mentioned. We traced several relevant specimens, all original material. We have examined the plate XXXIII fig. 41 (<xref ref-type="bibr" rid="B9">Chodat 1893</xref>) that depicts the shape of the seed and fruit of this variety, compared with others, that is original material as well. Neither specimens from Herbarium Rostan nor from M. Summano were found. On the contrary, we traced four specimens from San Giuliano Terme (P03244481!, BR0000031351331!, MPU755206!, P03244483!). The most complete of these specimens also includes a seed. Despite it lacks a precise collection year, it was included in P in 1875. The label was written by Pietro Savi (G. Astuti, pers. comm.). This specimen is selected as lectotype. Incidentally, we found in PI another specimen (PI 291502!), that could represent an isolectotype, but also bears the collection year (1849) on the label. The lectotype matches the protologue. Based on the morphological features of the lectotype, <italic><tp:taxon-name><tp:taxon-name-part taxon-name-part-type="genus" reg="Polygala">P.</tp:taxon-name-part> <tp:taxon-name-part taxon-name-part-type="species" reg="nicaeensis">nicaeensis</tp:taxon-name-part></tp:taxon-name></italic> subsp. <tp:taxon-name><tp:taxon-name-part taxon-name-part-type="genus" reg="Polygala"/><tp:taxon-name-part taxon-name-part-type="species">italiana</tp:taxon-name-part></tp:taxon-name> is confirmed as a taxon endemic to Italy, currently accepted at subspecies rank (see also <xref ref-type="bibr" rid="B1">Arrigoni (2014)</xref>), marked by slightly longer capsule stipites, shorter bracteoles and caespitose habitus with respect to <italic><tp:taxon-name><tp:taxon-name-part taxon-name-part-type="genus" reg="Polygala">P.</tp:taxon-name-part> <tp:taxon-name-part taxon-name-part-type="species" reg="nicaeensis">nicaeensis</tp:taxon-name-part></tp:taxon-name></italic> s.str. as circumscribed in this study. However, it should be highlighted that all these putative distinctive features are more or less overlapping between the two taxa, so that we totally agree with <xref ref-type="bibr" rid="B2">Bartolucci et al. (2024)</xref> in considering this subspecies as taxonomically doubtful and in need of further modern taxonomic studies.</p></tp:treatment-sec><ref-list><ref id="B9"><mixed-citation xmlns:xlink="http://www.w3.org/1999/xlink" xlink:type="simple">Chodat R (1893) Monographia Polygalacearum, 2. Mémoires de la Société de Physique et d’Histoire Naturelle de Genève 31: 1–500.</mixed-citation></ref><ref id="B1"><mixed-citation xmlns:xlink="http://www.w3.org/1999/xlink" xlink:type="simple">Arrigoni PV (2014) Revisione tassonomica e corologica del genere <italic><tp:taxon-name><tp:taxon-name-part taxon-name-part-type="genus">Polygala</tp:taxon-name-part></tp:taxon-name></italic> in Italia. Informatore Botanico Italiano 46(2): 235–263.</mixed-citation></ref><ref id="B2"><mixed-citation xmlns:xlink="http://www.w3.org/1999/xlink" xlink:type="simple">Bartolucci F, Peruzzi L, Galasso G, <tp:taxon-name><tp:taxon-name-part taxon-name-part-type="tribe">Alessandrini</tp:taxon-name-part></tp:taxon-name> A, Ardenghi NMG, Bacchetta G, Banfi E, Barberis G, Bernardo L, Bouvet D, Bovio M, Calvia G, Castello M, Cecchi L, Del Guacchio E, Domina G, Fascetti S, Gallo L, Gottschlich G, Guarino R, Gubellini L, Hofmann N, Iberite M, Jiménez-Mejías P, Longo D, Marchetti D, Martini F, Masin RR, Medagli P, <tp:taxon-name><tp:taxon-name-part taxon-name-part-type="tribe">Peccenini</tp:taxon-name-part></tp:taxon-name> S, Prosser F, Roma-Marzio F, Rosati L, Santangelo A, Scoppola A, Selvaggi A, Selvi F, Soldano A, Stinca A, Wagensommer RP, Wilhalm T, Conti F (2024) A second update to the checklist of the vascular flora native to Italy. Plant Biosystems 158(2): 219–296. <ext-link xlink:href="10.1080/11263504.2024.2320126" ext-link-type="doi" xlink:type="simple">https://doi.org/10.1080/11263504.2024.2320126</ext-link></mixed-citation></ref></ref-list></tp:taxon-treatment>
