# Supplementary material for: Nomenclature and typification of Polygala nicaeensis (Polygalaceae) and its infraspecific taxa
Source: PhytoKeys. 2026 Feb 2;270:165–89. doi: 10.3897/phytokeys.270.174954 (PMC12887582; doi:10.3897/phytokeys.270.174954)
Supplement: XML Treatment for Polygala nicaeensis subvar. laxa [file phytokeys.270.174954-treatment16.xml]

<!DOCTYPE tp:taxon-treatment
  PUBLIC "-//TaxonX//DTD Taxonomic Treatment Publishing DTD v0 20100105//EN" "tax-treatment-NSO.dtd">
<tp:taxon-treatment xmlns:tp="http://www.plazi.org/taxpub"><tp:treatment-meta><kwd-group><label>Taxon classification</label><kwd>
                <named-content content-type="kingdom">Plantae</named-content>
              </kwd><kwd>
                <named-content content-type="order">Fabales</named-content>
              </kwd><kwd>
                <named-content content-type="family">Polygalaceae</named-content>
              </kwd></kwd-group><mixed-citation publication-type="journal"><person-group><name><surname>Manconi</surname><given-names>Francesca</given-names></name><name><surname>Peruzzi</surname><given-names>Lorenzo</given-names></name></person-group><article-title>Nomenclature and typification of <italic><tp:taxon-name><tp:taxon-name-part taxon-name-part-type="genus" reg="Polygala">Polygala</tp:taxon-name-part> <tp:taxon-name-part taxon-name-part-type="species" reg="nicaeensis">nicaeensis</tp:taxon-name-part></tp:taxon-name></italic> (<tp:taxon-name><tp:taxon-name-part taxon-name-part-type="family" reg="Polygalaceae">Polygalaceae</tp:taxon-name-part></tp:taxon-name>) and its infraspecific taxa</article-title><source>PhytoKeys</source><day>02</day><month>02</month><year>2026</year><volume>270</volume><fpage>165</fpage><lpage>189</lpage><pub-id pub-id-type="doi">10.3897/phytokeys.270.174954</pub-id></mixed-citation></tp:treatment-meta><tp:nomenclature><tp:taxon-name><object-id xmlns:xlink="http://www.w3.org/1999/xlink" content-type="arpha" xlink:type="simple">037A96FF-1A35-5CE2-B5E3-00B158DA0CE6</object-id>
                    		<tp:taxon-name-part taxon-name-part-type="genus" reg="Polygala">Polygala</tp:taxon-name-part> <tp:taxon-name-part taxon-name-part-type="species" reg="nicaeensis">nicaeensis</tp:taxon-name-part>
                    	<tp:taxon-name-part taxon-name-part-type="infraspecific-rank">subvar.</tp:taxon-name-part> <tp:taxon-name-part taxon-name-part-type="subvariety">laxa</tp:taxon-name-part></tp:taxon-name><tp:taxon-authority>Burnat, Fl. Alpes Marit. 1: 185. 1892</tp:taxon-authority></tp:nomenclature><tp:treatment-sec sec-type="Type"><title>Type.</title><p>France. “Alpes-Maritimes: Environ de Nice”, 23 May, 10 June 1890, <italic>G. Vidal</italic> 2661 (lectotype, designated here: G01100101! isolectotypes: BR0000031351232!, BR0000031351683!, CHE025421!, CLF017730!, G00830213!, G01100101a!, G01100106!, LY00442297!, MPU628378!, P03013394!, P03209033! and P03209045!).</p><p>In the protologue (<xref ref-type="bibr" rid="B7">Burnat 1892</xref>), the author mentions three specimens and one gathering. According to <xref ref-type="bibr" rid="B36">Stafleu and Cowan (1976)</xref>, we searched for these specimens in G. The gathering no. 2661 (“Flora selecta exsiccata”-published by C. Magnier) is duplicated on numerous specimens distributed in many French herbaria. All these specimens bear the annotation “vidit Burnat” and are original material. In particular, 17 specimens were traced, 13 of which are duplicates of the gathering no. 2661 (BR0000031351232!, BR0000031351683!, CHE025421!, CLF017730!, G00830213!, G01100101!, G01100101a!, G01100106!, LY00442297!, MPU628378!, P03013394!, P03209033! and P03209045!). We also traced four further specimens: the three in the Herbarium Burnat in G-BU (G00830222!, G00830219!, G00830214!), plus one duplicate in the Herbarium Burnat in MPU (MPU765489!). Amongst these materials, we selected the most complete specimen from gathering no. 2661 preserved in G (G01100101!) as lectotype. All the original materials match the protologue. Based on the morphological features of the lectotype, <italic><tp:taxon-name><tp:taxon-name-part taxon-name-part-type="genus" reg="Polygala">P.</tp:taxon-name-part> <tp:taxon-name-part taxon-name-part-type="species" reg="nicaeensis">nicaeensis</tp:taxon-name-part></tp:taxon-name></italic> subsubsp. <tp:taxon-name><tp:taxon-name-part taxon-name-part-type="genus" reg="Polygala"/><tp:taxon-name-part taxon-name-part-type="species">laxa</tp:taxon-name-part></tp:taxon-name> is a heterotypic synonym of <italic><tp:taxon-name><tp:taxon-name-part taxon-name-part-type="genus" reg="Polygala">P.</tp:taxon-name-part> <tp:taxon-name-part taxon-name-part-type="species" reg="nicaeensis">nicaeensis</tp:taxon-name-part></tp:taxon-name></italic> s.str. as circumscribed in this study, i.e. a taxon combining the morphological features and distribution of the former <italic><tp:taxon-name><tp:taxon-name-part taxon-name-part-type="genus" reg="Polygala">P.</tp:taxon-name-part> <tp:taxon-name-part taxon-name-part-type="species" reg="nicaeensis">nicaeensis</tp:taxon-name-part></tp:taxon-name></italic> subsp. <tp:taxon-name><tp:taxon-name-part taxon-name-part-type="genus" reg="Polygala"/><tp:taxon-name-part taxon-name-part-type="species">nicaeensis</tp:taxon-name-part></tp:taxon-name> and <italic><tp:taxon-name><tp:taxon-name-part taxon-name-part-type="genus" reg="Polygala">P.</tp:taxon-name-part> <tp:taxon-name-part taxon-name-part-type="species" reg="nicaeensis">nicaeensis</tp:taxon-name-part></tp:taxon-name></italic> subsp. <tp:taxon-name><tp:taxon-name-part taxon-name-part-type="genus" reg="Polygala"/><tp:taxon-name-part taxon-name-part-type="species">mediterranea</tp:taxon-name-part></tp:taxon-name> Chodat.</p></tp:treatment-sec><ref-list><ref id="B7"><mixed-citation xmlns:xlink="http://www.w3.org/1999/xlink" xlink:type="simple">Burnat E (1892) Flore des Alpes maritimes ou catalogue raisonnè des plantes qui croissent spontanément dans la chaine des Alpes maritimes y compris le département français de ce nom et une partie de la Ligurie occidentale. H. Georg. <ext-link xlink:href="10.5962/bhl.title.30988" ext-link-type="doi" xlink:type="simple">https://doi.org/10.5962/bhl.title.30988</ext-link></mixed-citation></ref><ref id="B36"><mixed-citation xmlns:xlink="http://www.w3.org/1999/xlink" xlink:type="simple">Stafleu FA, Cowan RS (1976) Taxonomic literature: A selective guide to botanical publications and collections with dates, commentaries and types Volume I A-G: Vol. v.1 (1976) [Authors A-G]. Scheltema &amp; Holkema, Utrecht Bohn. <ext-link xlink:href="10.5962/bhl.title.48631" ext-link-type="doi" xlink:type="simple">https://doi.org/10.5962/bhl.title.48631</ext-link></mixed-citation></ref></ref-list></tp:taxon-treatment>
