# Supplementary material for: Nomenclature and typification of Polygala nicaeensis (Polygalaceae) and its infraspecific taxa
Source: PhytoKeys. 2026 Feb 2;270:165–89. doi: 10.3897/phytokeys.270.174954 (PMC12887582; doi:10.3897/phytokeys.270.174954)
Supplement: XML Treatment for Polygala nicaeensis subsp. peninsularis [file phytokeys.270.174954-treatment20.xml]

<!DOCTYPE tp:taxon-treatment
  PUBLIC "-//TaxonX//DTD Taxonomic Treatment Publishing DTD v0 20100105//EN" "tax-treatment-NSO.dtd">
<tp:taxon-treatment xmlns:tp="http://www.plazi.org/taxpub"><tp:treatment-meta><kwd-group><label>Taxon classification</label><kwd>
                <named-content content-type="kingdom">Plantae</named-content>
              </kwd><kwd>
                <named-content content-type="order">Fabales</named-content>
              </kwd><kwd>
                <named-content content-type="family">Polygalaceae</named-content>
              </kwd></kwd-group><mixed-citation publication-type="journal"><person-group><name><surname>Manconi</surname><given-names>Francesca</given-names></name><name><surname>Peruzzi</surname><given-names>Lorenzo</given-names></name></person-group><article-title>Nomenclature and typification of <italic><tp:taxon-name><tp:taxon-name-part taxon-name-part-type="genus" reg="Polygala">Polygala</tp:taxon-name-part> <tp:taxon-name-part taxon-name-part-type="species" reg="nicaeensis">nicaeensis</tp:taxon-name-part></tp:taxon-name></italic> (<tp:taxon-name><tp:taxon-name-part taxon-name-part-type="family" reg="Polygalaceae">Polygalaceae</tp:taxon-name-part></tp:taxon-name>) and its infraspecific taxa</article-title><source>PhytoKeys</source><day>02</day><month>02</month><year>2026</year><volume>270</volume><fpage>165</fpage><lpage>189</lpage><pub-id pub-id-type="doi">10.3897/phytokeys.270.174954</pub-id></mixed-citation></tp:treatment-meta><tp:nomenclature><tp:taxon-name><object-id xmlns:xlink="http://www.w3.org/1999/xlink" content-type="arpha" xlink:type="simple">E509FBAA-532F-5C13-B894-70C154957F58</object-id>
                    		<tp:taxon-name-part taxon-name-part-type="genus" reg="Polygala">Polygala</tp:taxon-name-part> <tp:taxon-name-part taxon-name-part-type="species" reg="nicaeensis">nicaeensis</tp:taxon-name-part>
                    	<tp:taxon-name-part taxon-name-part-type="infraspecific-rank">subsp.</tp:taxon-name-part> <tp:taxon-name-part taxon-name-part-type="subspecies">peninsularis</tp:taxon-name-part>
                    	</tp:taxon-name><tp:taxon-authority>Arrigoni, Inform. Bot. Ital. 46: 246. 2014</tp:taxon-authority></tp:nomenclature><tp:treatment-sec sec-type="Type"><title>Type.</title><p>Italy. “Prov. Di Firenze, Mugello Giovigiana, suolo argill.-siliceo, alt. m. 700–900, 6 June 1922, <italic>A. Fiori</italic> s.n. (holotype: FI007309!)</p><p>Based on the morphological features of the holotype, <italic><tp:taxon-name><tp:taxon-name-part taxon-name-part-type="genus" reg="Polygala">P.</tp:taxon-name-part> <tp:taxon-name-part taxon-name-part-type="species" reg="nicaeensis">nicaeensis</tp:taxon-name-part></tp:taxon-name></italic> subsp. <tp:taxon-name><tp:taxon-name-part taxon-name-part-type="genus" reg="Polygala"/><tp:taxon-name-part taxon-name-part-type="species">peninsularis</tp:taxon-name-part></tp:taxon-name> is confirmed as a subspecies endemic to Peninsular Italy (<xref ref-type="bibr" rid="B1">Arrigoni 2014</xref>), although considered as taxonomically doubtful by <xref ref-type="bibr" rid="B2">Bartolucci et al. (2024)</xref>.</p></tp:treatment-sec><ref-list><ref id="B1"><mixed-citation xmlns:xlink="http://www.w3.org/1999/xlink" xlink:type="simple">Arrigoni PV (2014) Revisione tassonomica e corologica del genere <italic><tp:taxon-name><tp:taxon-name-part taxon-name-part-type="genus">Polygala</tp:taxon-name-part></tp:taxon-name></italic> in Italia. Informatore Botanico Italiano 46(2): 235–263.</mixed-citation></ref><ref id="B2"><mixed-citation xmlns:xlink="http://www.w3.org/1999/xlink" xlink:type="simple">Bartolucci F, Peruzzi L, Galasso G, <tp:taxon-name><tp:taxon-name-part taxon-name-part-type="tribe">Alessandrini</tp:taxon-name-part></tp:taxon-name> A, Ardenghi NMG, Bacchetta G, Banfi E, Barberis G, Bernardo L, Bouvet D, Bovio M, Calvia G, Castello M, Cecchi L, Del Guacchio E, Domina G, Fascetti S, Gallo L, Gottschlich G, Guarino R, Gubellini L, Hofmann N, Iberite M, Jiménez-Mejías P, Longo D, Marchetti D, Martini F, Masin RR, Medagli P, <tp:taxon-name><tp:taxon-name-part taxon-name-part-type="tribe">Peccenini</tp:taxon-name-part></tp:taxon-name> S, Prosser F, Roma-Marzio F, Rosati L, Santangelo A, Scoppola A, Selvaggi A, Selvi F, Soldano A, Stinca A, Wagensommer RP, Wilhalm T, Conti F (2024) A second update to the checklist of the vascular flora native to Italy. Plant Biosystems 158(2): 219–296. <ext-link xlink:href="10.1080/11263504.2024.2320126" ext-link-type="doi" xlink:type="simple">https://doi.org/10.1080/11263504.2024.2320126</ext-link></mixed-citation></ref></ref-list></tp:taxon-treatment>
