# Supplementary material for: Nomenclature and typification of Polygala nicaeensis (Polygalaceae) and its infraspecific taxa
Source: PhytoKeys. 2026 Feb 2;270:165–89. doi: 10.3897/phytokeys.270.174954 (PMC12887582; doi:10.3897/phytokeys.270.174954)
Supplement: XML Treatment for Polygala nicaeensis var. stenoptera [file phytokeys.270.174954-treatment21.xml]

<!DOCTYPE tp:taxon-treatment
  PUBLIC "-//TaxonX//DTD Taxonomic Treatment Publishing DTD v0 20100105//EN" "tax-treatment-NSO.dtd">
<tp:taxon-treatment xmlns:tp="http://www.plazi.org/taxpub"><tp:treatment-meta><kwd-group><label>Taxon classification</label><kwd>
                <named-content content-type="kingdom">Plantae</named-content>
              </kwd><kwd>
                <named-content content-type="order">Fabales</named-content>
              </kwd><kwd>
                <named-content content-type="family">Polygalaceae</named-content>
              </kwd></kwd-group><mixed-citation publication-type="journal"><person-group><name><surname>Manconi</surname><given-names>Francesca</given-names></name><name><surname>Peruzzi</surname><given-names>Lorenzo</given-names></name></person-group><article-title>Nomenclature and typification of <italic><tp:taxon-name><tp:taxon-name-part taxon-name-part-type="genus" reg="Polygala">Polygala</tp:taxon-name-part> <tp:taxon-name-part taxon-name-part-type="species" reg="nicaeensis">nicaeensis</tp:taxon-name-part></tp:taxon-name></italic> (<tp:taxon-name><tp:taxon-name-part taxon-name-part-type="family" reg="Polygalaceae">Polygalaceae</tp:taxon-name-part></tp:taxon-name>) and its infraspecific taxa</article-title><source>PhytoKeys</source><day>02</day><month>02</month><year>2026</year><volume>270</volume><fpage>165</fpage><lpage>189</lpage><pub-id pub-id-type="doi">10.3897/phytokeys.270.174954</pub-id></mixed-citation></tp:treatment-meta><tp:nomenclature><tp:taxon-name><object-id xmlns:xlink="http://www.w3.org/1999/xlink" content-type="arpha" xlink:type="simple">2C206C8E-52B2-5CDF-BE8E-B1DCAA8CB064</object-id>
                    		<tp:taxon-name-part taxon-name-part-type="genus" reg="Polygala">Polygala</tp:taxon-name-part> <tp:taxon-name-part taxon-name-part-type="species" reg="nicaeensis">nicaeensis</tp:taxon-name-part>
                    	<tp:taxon-name-part taxon-name-part-type="infraspecific-rank">var.</tp:taxon-name-part> <tp:taxon-name-part taxon-name-part-type="variety">stenoptera</tp:taxon-name-part></tp:taxon-name><tp:taxon-authority>Chodat, Mém. Soc. Phys. Genève 31(2,2): 458. 1893</tp:taxon-authority><xref ref-type="fig" rid="F5">Fig. 5</xref></tp:nomenclature><tp:treatment-sec sec-type="Type"><title>Type.</title><p>France. “Nice”, June 1837, <italic>A. Risso</italic> s.n. (lectotype, designated here: G01094281!).</p><fig id="F5" position="float" orientation="portrait"><object-id xmlns:xlink="http://www.w3.org/1999/xlink" content-type="doi" xlink:type="simple">10.3897/phytokeys.270.174954.figure5</object-id><object-id xmlns:xlink="http://www.w3.org/1999/xlink" content-type="arpha" xlink:type="simple">8E3B3F8A-17F4-5C4A-8CDB-AA8A96C9D46C</object-id><label>Figure 5.</label><caption><p>Lectotype of <italic><tp:taxon-name><tp:taxon-name-part taxon-name-part-type="genus" reg="Polygala">Polygala</tp:taxon-name-part> <tp:taxon-name-part taxon-name-part-type="species" reg="nicaeensis">nicaeensis</tp:taxon-name-part></tp:taxon-name></italic> subsp. <tp:taxon-name><tp:taxon-name-part taxon-name-part-type="genus" reg="Polygala"/><tp:taxon-name-part taxon-name-part-type="species">stenoptera</tp:taxon-name-part></tp:taxon-name> Chodat in G. Reproduced with the permission of Genève Herbarium Conservatoire et Jardin botaniques de Genève.</p></caption><graphic xmlns:xlink="http://www.w3.org/1999/xlink" xlink:href="phytokeys-270-165_article-174954__-g005.jpg" id="oo_1525377.jpg" position="float" orientation="portrait" xlink:type="simple"><uri content-type="original_file" xlink:type="simple">https://binary.pensoft.net/fig/1525377</uri></graphic></fig><p>In the protologue (<xref ref-type="bibr" rid="B9">Chodat 1893</xref>), two specimens collected by Risso and by Reuter, respectively, are mentioned. We traced only one sample in G that can be considered original material suitable for lectotypification. The lectotype matches the protologue. Based on the morphological features of the lectotype, coming from the same locality as the type of <italic><tp:taxon-name><tp:taxon-name-part taxon-name-part-type="genus" reg="Polygala">Polygala</tp:taxon-name-part> <tp:taxon-name-part taxon-name-part-type="species" reg="nicaeensis">nicaeensis</tp:taxon-name-part></tp:taxon-name></italic> subsubsp. <tp:taxon-name><tp:taxon-name-part taxon-name-part-type="genus" reg="Polygala"/><tp:taxon-name-part taxon-name-part-type="species">laxa</tp:taxon-name-part></tp:taxon-name> Burnat (see above), also <italic><tp:taxon-name><tp:taxon-name-part taxon-name-part-type="genus" reg="Polygala">P.</tp:taxon-name-part> <tp:taxon-name-part taxon-name-part-type="species" reg="nicaeensis">nicaeensis</tp:taxon-name-part></tp:taxon-name></italic> subsp. <tp:taxon-name><tp:taxon-name-part taxon-name-part-type="genus" reg="Polygala"/><tp:taxon-name-part taxon-name-part-type="species">stenoptera</tp:taxon-name-part></tp:taxon-name> is a heterotypic synonym of <italic><tp:taxon-name><tp:taxon-name-part taxon-name-part-type="genus" reg="Polygala">P.</tp:taxon-name-part> <tp:taxon-name-part taxon-name-part-type="species" reg="nicaeensis">nicaeensis</tp:taxon-name-part></tp:taxon-name></italic> s.str. as circumscribed in this study, i.e. a taxon combining the morphological features and distribution of the former <italic><tp:taxon-name><tp:taxon-name-part taxon-name-part-type="genus" reg="Polygala">P.</tp:taxon-name-part> <tp:taxon-name-part taxon-name-part-type="species" reg="nicaeensis">nicaeensis</tp:taxon-name-part></tp:taxon-name></italic> subsp. <tp:taxon-name><tp:taxon-name-part taxon-name-part-type="genus" reg="Polygala"/><tp:taxon-name-part taxon-name-part-type="species">nicaeensis</tp:taxon-name-part></tp:taxon-name> and <italic><tp:taxon-name><tp:taxon-name-part taxon-name-part-type="genus" reg="Polygala">P.</tp:taxon-name-part> <tp:taxon-name-part taxon-name-part-type="species" reg="nicaeensis">nicaeensis</tp:taxon-name-part></tp:taxon-name></italic> subsp. <tp:taxon-name><tp:taxon-name-part taxon-name-part-type="genus" reg="Polygala"/><tp:taxon-name-part taxon-name-part-type="species">mediterranea</tp:taxon-name-part></tp:taxon-name> Chodat (see above).</p></tp:treatment-sec><ref-list><ref id="B9"><mixed-citation xmlns:xlink="http://www.w3.org/1999/xlink" xlink:type="simple">Chodat R (1893) Monographia Polygalacearum, 2. Mémoires de la Société de Physique et d’Histoire Naturelle de Genève 31: 1–500.</mixed-citation></ref></ref-list></tp:taxon-treatment>
