# Supplementary material for: Nomenclature and typification of Polygala nicaeensis (Polygalaceae) and its infraspecific taxa
Source: PhytoKeys. 2026 Feb 2;270:165–89. doi: 10.3897/phytokeys.270.174954 (PMC12887582; doi:10.3897/phytokeys.270.174954)
Supplement: XML Treatment for Polygala pedemontana [file phytokeys.270.174954-treatment24.xml]

<!DOCTYPE tp:taxon-treatment
  PUBLIC "-//TaxonX//DTD Taxonomic Treatment Publishing DTD v0 20100105//EN" "tax-treatment-NSO.dtd">
<tp:taxon-treatment xmlns:tp="http://www.plazi.org/taxpub"><tp:treatment-meta><kwd-group><label>Taxon classification</label><kwd>
                <named-content content-type="kingdom">Plantae</named-content>
              </kwd><kwd>
                <named-content content-type="order">Fabales</named-content>
              </kwd><kwd>
                <named-content content-type="family">Polygalaceae</named-content>
              </kwd></kwd-group><mixed-citation publication-type="journal"><person-group><name><surname>Manconi</surname><given-names>Francesca</given-names></name><name><surname>Peruzzi</surname><given-names>Lorenzo</given-names></name></person-group><article-title>Nomenclature and typification of <italic><tp:taxon-name><tp:taxon-name-part taxon-name-part-type="genus" reg="Polygala">Polygala</tp:taxon-name-part> <tp:taxon-name-part taxon-name-part-type="species" reg="nicaeensis">nicaeensis</tp:taxon-name-part></tp:taxon-name></italic> (<tp:taxon-name><tp:taxon-name-part taxon-name-part-type="family" reg="Polygalaceae">Polygalaceae</tp:taxon-name-part></tp:taxon-name>) and its infraspecific taxa</article-title><source>PhytoKeys</source><day>02</day><month>02</month><year>2026</year><volume>270</volume><fpage>165</fpage><lpage>189</lpage><pub-id pub-id-type="doi">10.3897/phytokeys.270.174954</pub-id></mixed-citation></tp:treatment-meta><tp:nomenclature><tp:taxon-name><object-id xmlns:xlink="http://www.w3.org/1999/xlink" content-type="arpha" xlink:type="simple">9DA72F14-9EEB-5A2A-AA1D-3E6B8AA405FA</object-id>
                    		<tp:taxon-name-part taxon-name-part-type="genus" reg="Polygala">Polygala</tp:taxon-name-part> <tp:taxon-name-part taxon-name-part-type="species" reg="pedemontana">pedemontana</tp:taxon-name-part>
                    	</tp:taxon-name><tp:taxon-authority>E.P.Perrier &amp; B.Verl., Rev. Hort. (Paris) 12: 433. 1863</tp:taxon-authority><tp:nomenclature-citation-list><tp:nomenclature-citation><tp:taxon-name><tp:taxon-name-part taxon-name-part-type="genus" reg="Polygala"/> <tp:taxon-name-part taxon-name-part-type="species" reg="comosa"/></tp:taxon-name><comment> ≡ <tp:taxon-name><tp:taxon-name-part taxon-name-part-type="genus" reg="Polygala">Polygala</tp:taxon-name-part> <tp:taxon-name-part taxon-name-part-type="species" reg="comosa">comosa</tp:taxon-name-part></tp:taxon-name> var. <tp:taxon-name><tp:taxon-name-part taxon-name-part-type="genus" reg="Polygala"/><tp:taxon-name-part taxon-name-part-type="species">pedemontana</tp:taxon-name-part></tp:taxon-name> (E.P.Perrier &amp; B.Verl.) Chodat in Burnat, Fl. Alpes Marit. 1: 188. 1892 ≡ <tp:taxon-name><tp:taxon-name-part taxon-name-part-type="genus" reg="Polygala">Polygala</tp:taxon-name-part> <tp:taxon-name-part taxon-name-part-type="species" reg="comosa">comosa</tp:taxon-name-part></tp:taxon-name> subsp. <tp:taxon-name><tp:taxon-name-part taxon-name-part-type="genus" reg="Polygala"/><tp:taxon-name-part taxon-name-part-type="species">pedemontana</tp:taxon-name-part></tp:taxon-name> (E.P.Perrier &amp; B.Verl.) P.Fourn., Quatre Fl. France: 634. 1936 ≡ <tp:taxon-name><tp:taxon-name-part taxon-name-part-type="genus" reg="Polygala">Polygala</tp:taxon-name-part> <tp:taxon-name-part taxon-name-part-type="species" reg="vulgaris">vulgaris</tp:taxon-name-part></tp:taxon-name> subsp. <tp:taxon-name><tp:taxon-name-part taxon-name-part-type="genus" reg="Polygala"/><tp:taxon-name-part taxon-name-part-type="species">pedemontana</tp:taxon-name-part></tp:taxon-name> (E.P.Perrier &amp; B.Verl.) Rouy in Rouy &amp; Foucaud, Fl. France 3: 70. 1896 ≡ <tp:taxon-name><tp:taxon-name-part taxon-name-part-type="genus" reg="Polygala">Polygala</tp:taxon-name-part> <tp:taxon-name-part taxon-name-part-type="species" reg="vulgaris">vulgaris</tp:taxon-name-part></tp:taxon-name> var. <tp:taxon-name><tp:taxon-name-part taxon-name-part-type="genus" reg="Polygala"/><tp:taxon-name-part taxon-name-part-type="species">pedemontana</tp:taxon-name-part></tp:taxon-name> (E.P.Perrier &amp; B.Verl.) Paol. in Fiori &amp; al., Fl. Anal. Italia 2: 231. 1901 ≡ <tp:taxon-name><tp:taxon-name-part taxon-name-part-type="genus" reg="Polygala">Polygala</tp:taxon-name-part> <tp:taxon-name-part taxon-name-part-type="species" reg="nicaeensis">nicaeensis</tp:taxon-name-part></tp:taxon-name> subsp. <tp:taxon-name><tp:taxon-name-part taxon-name-part-type="genus" reg="Polygala"/><tp:taxon-name-part taxon-name-part-type="species">pedemontana</tp:taxon-name-part></tp:taxon-name> (E.P.Perrier &amp; B.Verl.) B.Bock, Bull. Soc. Bot. Centre-Ouest 43: 216. 2012.</comment></tp:nomenclature-citation></tp:nomenclature-citation-list></tp:nomenclature><tp:treatment-sec sec-type="Type"><title>Type.</title><p>France. “Mont-Cenis au dessous De la Poste (Italie)”, 2 August 1863, <italic>E. Perrier de la Bathie</italic> s.n. (lectotype, designated here: G01100104!).</p><p>In the protologue (<xref ref-type="bibr" rid="B25">Perrier and Verlot 1863</xref>), the authors mention an excursion on “Mont Cenis” without citing herbarium collections. According to <xref ref-type="bibr" rid="B38">Stafleu and Cowan (1983)</xref>, the herbarium materials of these authors are conserved in G. There, we traced three specimens (G01100104!, G01100105!, G01100097!) that are original material. The specimen selected as lectotype is the most complete and corresponds well to the description in the protologue. Based on the morphological features of the lectotype, <italic><tp:taxon-name><tp:taxon-name-part taxon-name-part-type="genus" reg="Polygala">P.</tp:taxon-name-part> <tp:taxon-name-part taxon-name-part-type="species" reg="pedemontana">pedemontana</tp:taxon-name-part></tp:taxon-name></italic> is a heterotypic synonym of <italic><tp:taxon-name><tp:taxon-name-part taxon-name-part-type="genus" reg="Polygala">P.</tp:taxon-name-part> <tp:taxon-name-part taxon-name-part-type="species" reg="corsica">corsica</tp:taxon-name-part></tp:taxon-name></italic>, just showing slightly wider wings (see the typification above of the latter species, for further details). Despite this synonymy being already supported by <xref ref-type="bibr" rid="B15">Jeanmonod and Gamisans (2013)</xref> and by <xref ref-type="bibr" rid="B43">Tison and de Foucault (2014)</xref>, these authors retained the name <italic><tp:taxon-name><tp:taxon-name-part taxon-name-part-type="genus" reg="Polygala">P.</tp:taxon-name-part> <tp:taxon-name-part taxon-name-part-type="species" reg="pedemontana">pedemontana</tp:taxon-name-part></tp:taxon-name></italic> as accepted. Despite this latter name being accepted also by other recent authors (<xref ref-type="bibr" rid="B1">Arrigoni 2014</xref>; <xref ref-type="bibr" rid="B16">Juillerat et al. 2017</xref>; <xref ref-type="bibr" rid="B26">Pignatti 2018</xref>; <xref ref-type="bibr" rid="B28">Polidori 2021</xref>; <xref ref-type="bibr" rid="B2">Bartolucci et al. 2024</xref>), the correct priority name for this species is actually <italic><tp:taxon-name><tp:taxon-name-part taxon-name-part-type="genus" reg="Polygala">P.</tp:taxon-name-part> <tp:taxon-name-part taxon-name-part-type="species" reg="corsica">corsica</tp:taxon-name-part></tp:taxon-name></italic>.</p></tp:treatment-sec><ref-list><ref id="B25"><mixed-citation xmlns:xlink="http://www.w3.org/1999/xlink" xlink:type="simple">Perrier EP, Verlot B (1863) Revue horticole. Librairie agricole de la maison rustique, Paris.</mixed-citation></ref><ref id="B38"><mixed-citation xmlns:xlink="http://www.w3.org/1999/xlink" xlink:type="simple">Stafleu FA, Cowan RS (1983) Taxonomic literature: A selective guide to botanical publications and collections with dates, commentaries and types Volume IV P-Sak: Vol. v.4 (1983) [Authors P-Sak]. Scheltema &amp; Holkema, Utrecht/Antwerpen Bohn. <ext-link xlink:href="10.5962/t.206493" ext-link-type="doi" xlink:type="simple">https://doi.org/10.5962/t.206493</ext-link></mixed-citation></ref><ref id="B15"><mixed-citation xmlns:xlink="http://www.w3.org/1999/xlink" xlink:type="simple">Jeanmonod D, Gamisans J (2013) Flora Corsica (2<sup>nd</sup> Ed.). Société Botanique du Centre-Ouest, Saujon.</mixed-citation></ref><ref id="B43"><mixed-citation xmlns:xlink="http://www.w3.org/1999/xlink" xlink:type="simple">Tison J-M, de Foucault B (2014) Flora Gallica: Flore de France. Biotope.</mixed-citation></ref><ref id="B1"><mixed-citation xmlns:xlink="http://www.w3.org/1999/xlink" xlink:type="simple">Arrigoni PV (2014) Revisione tassonomica e corologica del genere <italic><tp:taxon-name><tp:taxon-name-part taxon-name-part-type="genus">Polygala</tp:taxon-name-part></tp:taxon-name></italic> in Italia. Informatore Botanico Italiano 46(2): 235–263.</mixed-citation></ref><ref id="B16"><mixed-citation xmlns:xlink="http://www.w3.org/1999/xlink" xlink:type="simple">Juillerat P, Bäumler B, Bornand C, Gygax A, Jutzi M, Möhl A, Nyffeler R, Sager L, Santiago H, Eggenberg S (2017) Flora Helvetica Checklist 2017. Info Flora, Genève.</mixed-citation></ref><ref id="B26"><mixed-citation xmlns:xlink="http://www.w3.org/1999/xlink" xlink:type="simple">Pignatti S (2018) Flora d’Italia 3 (2<sup>nd</sup> Ed.). New Business Media, Milano.</mixed-citation></ref><ref id="B28"><mixed-citation xmlns:xlink="http://www.w3.org/1999/xlink" xlink:type="simple">Polidori J-L (2021) <italic><tp:taxon-name><tp:taxon-name-part taxon-name-part-type="genus">Polygala</tp:taxon-name-part> <tp:taxon-name-part taxon-name-part-type="species">pedemontana</tp:taxon-name-part></tp:taxon-name></italic>, taxon encore mal connu, parmi les polygales des Alpes maritimes et ligures – Étude préliminaire. Riviera Scientifique 105: 55–80.</mixed-citation></ref><ref id="B2"><mixed-citation xmlns:xlink="http://www.w3.org/1999/xlink" xlink:type="simple">Bartolucci F, Peruzzi L, Galasso G, <tp:taxon-name><tp:taxon-name-part taxon-name-part-type="tribe">Alessandrini</tp:taxon-name-part></tp:taxon-name> A, Ardenghi NMG, Bacchetta G, Banfi E, Barberis G, Bernardo L, Bouvet D, Bovio M, Calvia G, Castello M, Cecchi L, Del Guacchio E, Domina G, Fascetti S, Gallo L, Gottschlich G, Guarino R, Gubellini L, Hofmann N, Iberite M, Jiménez-Mejías P, Longo D, Marchetti D, Martini F, Masin RR, Medagli P, <tp:taxon-name><tp:taxon-name-part taxon-name-part-type="tribe">Peccenini</tp:taxon-name-part></tp:taxon-name> S, Prosser F, Roma-Marzio F, Rosati L, Santangelo A, Scoppola A, Selvaggi A, Selvi F, Soldano A, Stinca A, Wagensommer RP, Wilhalm T, Conti F (2024) A second update to the checklist of the vascular flora native to Italy. Plant Biosystems 158(2): 219–296. <ext-link xlink:href="10.1080/11263504.2024.2320126" ext-link-type="doi" xlink:type="simple">https://doi.org/10.1080/11263504.2024.2320126</ext-link></mixed-citation></ref></ref-list></tp:taxon-treatment>
