# Supplementary material for: Nomenclature and typification of Polygala nicaeensis (Polygalaceae) and its infraspecific taxa
Source: PhytoKeys. 2026 Feb 2;270:165–89. doi: 10.3897/phytokeys.270.174954 (PMC12887582; doi:10.3897/phytokeys.270.174954)
Supplement: XML Treatment for Polygala vulgaris var. pubescens [file phytokeys.270.174954-treatment29.xml]

<!DOCTYPE tp:taxon-treatment
  PUBLIC "-//TaxonX//DTD Taxonomic Treatment Publishing DTD v0 20100105//EN" "tax-treatment-NSO.dtd">
<tp:taxon-treatment xmlns:tp="http://www.plazi.org/taxpub"><tp:treatment-meta><kwd-group><label>Taxon classification</label><kwd>
                <named-content content-type="kingdom">Plantae</named-content>
              </kwd><kwd>
                <named-content content-type="order">Fabales</named-content>
              </kwd><kwd>
                <named-content content-type="family">Polygalaceae</named-content>
              </kwd></kwd-group><mixed-citation publication-type="journal"><person-group><name><surname>Manconi</surname><given-names>Francesca</given-names></name><name><surname>Peruzzi</surname><given-names>Lorenzo</given-names></name></person-group><article-title>Nomenclature and typification of <italic><tp:taxon-name><tp:taxon-name-part taxon-name-part-type="genus" reg="Polygala">Polygala</tp:taxon-name-part> <tp:taxon-name-part taxon-name-part-type="species" reg="nicaeensis">nicaeensis</tp:taxon-name-part></tp:taxon-name></italic> (<tp:taxon-name><tp:taxon-name-part taxon-name-part-type="family" reg="Polygalaceae">Polygalaceae</tp:taxon-name-part></tp:taxon-name>) and its infraspecific taxa</article-title><source>PhytoKeys</source><day>02</day><month>02</month><year>2026</year><volume>270</volume><fpage>165</fpage><lpage>189</lpage><pub-id pub-id-type="doi">10.3897/phytokeys.270.174954</pub-id></mixed-citation></tp:treatment-meta><tp:nomenclature><tp:taxon-name><object-id xmlns:xlink="http://www.w3.org/1999/xlink" content-type="arpha" xlink:type="simple">620A063F-DDF8-509C-9218-C415A1C602F9</object-id>
                    		<tp:taxon-name-part taxon-name-part-type="genus" reg="Polygala">Polygala</tp:taxon-name-part> <tp:taxon-name-part taxon-name-part-type="species" reg="vulgaris">vulgaris</tp:taxon-name-part>
                    	<tp:taxon-name-part taxon-name-part-type="infraspecific-rank">var.</tp:taxon-name-part> <tp:taxon-name-part taxon-name-part-type="variety">pubescens</tp:taxon-name-part></tp:taxon-name><tp:taxon-authority>Rhode ex Loisel., J. Bot. 2: 359. 1809</tp:taxon-authority><tp:nomenclature-citation-list><tp:nomenclature-citation><tp:taxon-name><tp:taxon-name-part taxon-name-part-type="genus" reg="Polygala"/> <tp:taxon-name-part taxon-name-part-type="species" reg="buxifolia"/></tp:taxon-name><comment> ≡ <tp:taxon-name><tp:taxon-name-part taxon-name-part-type="genus" reg="Polygala">Polygala</tp:taxon-name-part> <tp:taxon-name-part taxon-name-part-type="species" reg="buxifolia">buxifolia</tp:taxon-name-part></tp:taxon-name> subsp. <tp:taxon-name><tp:taxon-name-part taxon-name-part-type="genus" reg="Polygala"/><tp:taxon-name-part taxon-name-part-type="species">pubescens</tp:taxon-name-part></tp:taxon-name> (Rhode ex Loisel.) Rchb., Iconogr. Bot. Pl. Crit.: 26. 1823, nom. illeg. (Art. 52.1 of the ICN) ≡ <tp:taxon-name><tp:taxon-name-part taxon-name-part-type="genus" reg="Polygala">Polygala</tp:taxon-name-part> <tp:taxon-name-part taxon-name-part-type="species" reg="nicaeensis">nicaeensis</tp:taxon-name-part></tp:taxon-name> subsp. <tp:taxon-name><tp:taxon-name-part taxon-name-part-type="genus" reg="Polygala"/><tp:taxon-name-part taxon-name-part-type="species">pubescens</tp:taxon-name-part></tp:taxon-name> (Rhode) Burnat, Fl. Alpes Marit. 1: 184. 1892.</comment></tp:nomenclature-citation></tp:nomenclature-citation-list></tp:nomenclature><tp:treatment-sec sec-type="Type"><title>Type.</title><p>FRANCE. “Nice”, 1807, <italic>J.G. Rhode</italic> s.n. (lectotype, designated here: G-DC [G00210574!]).</p><p>In the protologue (<xref ref-type="bibr" rid="B19">Loiseleur-Deslongchamps 1809</xref>), Nice is mentioned as type locality. Despite this author not being covered by <xref ref-type="bibr" rid="B38">Stafleu and Cowan (1983)</xref>, Burnat (<xref ref-type="bibr" rid="B7">1892</xref>: 184) mentions that he saw a specimen by Rhode in G-DC. We traced this specimen, which is original material suitable for lectotypification. The lectotype matches the protologue. It is worth noting that Rhode’s name is mentioned in both the works by Koch (<xref ref-type="bibr" rid="B17">1836</xref>, <xref ref-type="bibr" rid="B18">1839</xref>), so far considered as putative places of valid publication for the name <italic><tp:taxon-name><tp:taxon-name-part taxon-name-part-type="genus" reg="Polygala">P.</tp:taxon-name-part> <tp:taxon-name-part taxon-name-part-type="species" reg="nicaeensis">nicaeensis</tp:taxon-name-part></tp:taxon-name></italic> by main nomenclatural databases (<xref ref-type="bibr" rid="B10">Euro+Med 2025</xref>; <xref ref-type="bibr" rid="B32">POWO 2025</xref>; <xref ref-type="bibr" rid="B48">WFO 2025</xref>) and previous authors (<xref ref-type="bibr" rid="B1">Arrigoni 2014</xref>). Unfortunately, this latter species was first described by <xref ref-type="bibr" rid="B5">Bray (1818)</xref> and, in that work, there is no mention at all of Rhode’s name. For this reason, these two names cannot be homotypic. Whether <italic><tp:taxon-name><tp:taxon-name-part taxon-name-part-type="genus" reg="Polygala">P.</tp:taxon-name-part> <tp:taxon-name-part taxon-name-part-type="species" reg="vulgaris">vulgaris</tp:taxon-name-part></tp:taxon-name></italic> subsp. <tp:taxon-name><tp:taxon-name-part taxon-name-part-type="genus" reg="Polygala"/><tp:taxon-name-part taxon-name-part-type="species">pubescens</tp:taxon-name-part></tp:taxon-name> Rhode ex Loisel. and <italic><tp:taxon-name><tp:taxon-name-part taxon-name-part-type="genus" reg="Polygala">P.</tp:taxon-name-part> <tp:taxon-name-part taxon-name-part-type="species" reg="nicaeensis">nicaeensis</tp:taxon-name-part></tp:taxon-name></italic> s.str. can be treated as heterotypic synonyms after their typification remains uncertain. The former name, whose type is characterised by the presence of relatively long hairs (ca. 0.2 mm), may apply to hairy, decumbent plants with hypogeal stems that were treated as “<italic><tp:taxon-name><tp:taxon-name-part taxon-name-part-type="genus" reg="Polygala">P.</tp:taxon-name-part> <tp:taxon-name-part taxon-name-part-type="species" reg="nicaeensis">nicaeensis</tp:taxon-name-part></tp:taxon-name></italic>” by <xref ref-type="bibr" rid="B29">Polidori (2023)</xref>. Such plants, endemic to the Maritime Alps, were regarded by that author as distinct from “<italic><tp:taxon-name><tp:taxon-name-part taxon-name-part-type="genus" reg="Polygala">P.</tp:taxon-name-part> <tp:taxon-name-part taxon-name-part-type="species" reg="mediterranea">mediterranea</tp:taxon-name-part></tp:taxon-name></italic>”, whose individuals exhibit a more erect habit without hypogeal stems and are glabrous or bear shorter hairs (ca. 0.1 mm). The latter feature is shared by both the types of <italic><tp:taxon-name><tp:taxon-name-part taxon-name-part-type="genus" reg="Polygala">P.</tp:taxon-name-part> <tp:taxon-name-part taxon-name-part-type="species" reg="nicaeensis">nicaeensis</tp:taxon-name-part></tp:taxon-name></italic> s.str. and <italic><tp:taxon-name><tp:taxon-name-part taxon-name-part-type="genus" reg="Polygala">P.</tp:taxon-name-part> <tp:taxon-name-part taxon-name-part-type="species" reg="nicaeensis">nicaeensis</tp:taxon-name-part></tp:taxon-name></italic> subsp. <tp:taxon-name><tp:taxon-name-part taxon-name-part-type="genus" reg="Polygala"/><tp:taxon-name-part taxon-name-part-type="species">mediterranea</tp:taxon-name-part></tp:taxon-name>. This issue need further investigation. As previously noted in the account devoted to the typification of <italic><tp:taxon-name><tp:taxon-name-part taxon-name-part-type="genus" reg="Polygala">P.</tp:taxon-name-part> <tp:taxon-name-part taxon-name-part-type="species" reg="nicaeensis">nicaeensis</tp:taxon-name-part></tp:taxon-name></italic> s.str., if <italic><tp:taxon-name><tp:taxon-name-part taxon-name-part-type="genus" reg="Polygala">P.</tp:taxon-name-part> <tp:taxon-name-part taxon-name-part-type="species" reg="vulgaris">vulgaris</tp:taxon-name-part></tp:taxon-name></italic> subsp. <tp:taxon-name><tp:taxon-name-part taxon-name-part-type="genus" reg="Polygala"/><tp:taxon-name-part taxon-name-part-type="species">pubescens</tp:taxon-name-part></tp:taxon-name> and <italic><tp:taxon-name><tp:taxon-name-part taxon-name-part-type="genus" reg="Polygala">P.</tp:taxon-name-part> <tp:taxon-name-part taxon-name-part-type="species" reg="nicaeensis">nicaeensis</tp:taxon-name-part></tp:taxon-name></italic> s.str. are treated as heterotypic synonyms, <italic><tp:taxon-name><tp:taxon-name-part taxon-name-part-type="genus" reg="Polygala">P.</tp:taxon-name-part> <tp:taxon-name-part taxon-name-part-type="species" reg="vulgaris">vulgaris</tp:taxon-name-part></tp:taxon-name></italic> subsp. <tp:taxon-name><tp:taxon-name-part taxon-name-part-type="genus" reg="Polygala"/><tp:taxon-name-part taxon-name-part-type="species">pubescens</tp:taxon-name-part></tp:taxon-name> has priority and should be adopted for <italic><tp:taxon-name><tp:taxon-name-part taxon-name-part-type="genus" reg="Polygala">P.</tp:taxon-name-part> <tp:taxon-name-part taxon-name-part-type="species" reg="nicaeensis">nicaeensis</tp:taxon-name-part></tp:taxon-name></italic> when the taxon is treated at the varietal rank.</p></tp:treatment-sec><ref-list><ref id="B19"><mixed-citation xmlns:xlink="http://www.w3.org/1999/xlink" xlink:type="simple">Loiseleur-Deslongchamps JLA (1809) Suite de la Notice sur les plantes à ajouter à la Flore de France (Flora Gallica) avec quelques corrections et observations. Le Journal de Botanique 2: 321–370. <ext-link xlink:href="10.5962/bhl.title.6361" ext-link-type="doi" xlink:type="simple">https://doi.org/10.5962/bhl.title.6361</ext-link></mixed-citation></ref><ref id="B38"><mixed-citation xmlns:xlink="http://www.w3.org/1999/xlink" xlink:type="simple">Stafleu FA, Cowan RS (1983) Taxonomic literature: A selective guide to botanical publications and collections with dates, commentaries and types Volume IV P-Sak: Vol. v.4 (1983) [Authors P-Sak]. Scheltema &amp; Holkema, Utrecht/Antwerpen Bohn. <ext-link xlink:href="10.5962/t.206493" ext-link-type="doi" xlink:type="simple">https://doi.org/10.5962/t.206493</ext-link></mixed-citation></ref><ref id="B7"><mixed-citation xmlns:xlink="http://www.w3.org/1999/xlink" xlink:type="simple">Burnat E (1892) Flore des Alpes maritimes ou catalogue raisonnè des plantes qui croissent spontanément dans la chaine des Alpes maritimes y compris le département français de ce nom et une partie de la Ligurie occidentale. H. Georg. <ext-link xlink:href="10.5962/bhl.title.30988" ext-link-type="doi" xlink:type="simple">https://doi.org/10.5962/bhl.title.30988</ext-link></mixed-citation></ref><ref id="B17"><mixed-citation xmlns:xlink="http://www.w3.org/1999/xlink" xlink:type="simple">Koch WDJ (1836) Synopsis florae Germanicae et Helveticae. F. Wilmans, Francofurti ad Moenum.</mixed-citation></ref><ref id="B18"><mixed-citation xmlns:xlink="http://www.w3.org/1999/xlink" xlink:type="simple">Koch WDJ (1839) Deutschlands Flora 5(1) (3<sup>rd</sup> Ed.). F. Wilmans, Francofurti ad Moenum.</mixed-citation></ref><ref id="B10"><mixed-citation xmlns:xlink="http://www.w3.org/1999/xlink" xlink:type="simple">Euro+Med (2025) Euro+Med PlantBase – the information resource for Euro-Mediterranean plant diversity. <ext-link xlink:href="http://www.europlusmed.org" ext-link-type="uri" xlink:type="simple">http://www.europlusmed.org</ext-link> [accessed on 30 September 2025]</mixed-citation></ref><ref id="B32"><mixed-citation xmlns:xlink="http://www.w3.org/1999/xlink" xlink:type="simple">POWO (2025) Plants of the World Online. Facilitated by the Royal Botanic Gardens, Kew. <ext-link xlink:href="https://powo.science.kew.org/" ext-link-type="uri" xlink:type="simple">https://powo.science.kew.org/</ext-link> [accessed on 28 September 2025]</mixed-citation></ref><ref id="B48"><mixed-citation xmlns:xlink="http://www.w3.org/1999/xlink" xlink:type="simple">WFO (2025) World Flora Online. <ext-link xlink:href="http://www.worldfloraonline.org" ext-link-type="uri" xlink:type="simple">http://www.worldfloraonline.org</ext-link> [accessed on 30 September 2025]</mixed-citation></ref><ref id="B1"><mixed-citation xmlns:xlink="http://www.w3.org/1999/xlink" xlink:type="simple">Arrigoni PV (2014) Revisione tassonomica e corologica del genere <italic><tp:taxon-name><tp:taxon-name-part taxon-name-part-type="genus">Polygala</tp:taxon-name-part></tp:taxon-name></italic> in Italia. Informatore Botanico Italiano 46(2): 235–263.</mixed-citation></ref><ref id="B5"><mixed-citation xmlns:xlink="http://www.w3.org/1999/xlink" xlink:type="simple">Bray von FG (1818) Correspondenz. Schreiben des Herrn Grafen von Bray, Präsidenten der Königl. Botanischen Gesellschaft. Flora 1(supplement): 1–30.</mixed-citation></ref><ref id="B29"><mixed-citation xmlns:xlink="http://www.w3.org/1999/xlink" xlink:type="simple">Polidori J-L (2023) Contribution à la connaissance des <italic><tp:taxon-name><tp:taxon-name-part taxon-name-part-type="genus">Polygala</tp:taxon-name-part></tp:taxon-name></italic> des Alpes-Maritimes et des territoires voisins. Riviera Scientifique 107: 3–34.</mixed-citation></ref></ref-list></tp:taxon-treatment>
